# Supplementary material for: Long Non-Coding RNA Expression Profiles in Hereditary Haemorrhagic Telangiectasia
Source: PLoS One. 2014 Mar 6;9(3):e90272. doi: 10.1371/journal.pone.0090272 (PMC3946172; doi:10.1371/journal.pone.0090272)
Supplement: Table S1 — Dataset - paired t-test HHT1. (XLS) [file pone.0090272.s008.xls]

## Sheet: Genelist HHT1 lincrna_gencode v
ProbeID	Description	gencode.v16	gencode.v16_Exonic	gencode.v16_GenomicCoordinates	p-value	q-value	Fold change
A_19_P00315779	lincRNA:chr11:86632345-86633090 reverse strand	ENSG00000255471.1	Exonic	chr11:86603256-86636079_R	7.22792e-06	0.0196787	0.813028
A_33_P3374553	N/A	ENSG00000240453.1	Exonic	chr1:745489-753092_R	8.18242e-06	0.0196787	0.819238
A_19_P00317631	Homo sapiens PCBP1 antisense RNA 1 (non-protein coding) (PCBP1-AS1), non-coding RNA [NR_033872]	ENSG00000179818.7	Exonic	chr2:70189395-70315978_R	2.6586e-05	0.0222865	0.874466
A_32_P212373	N/A	ENSG00000233461.1	Exonic	chr1:231658134-231664302_R	2.78002e-05	0.0222865	1.25817
A_33_P3240043	Uncharacterized protein [Source:UniProtKB/TrEMBL;Acc:A8MV31] [ENST00000399342]	ENSG00000214970.3	Exonic	chr17:10286449-10527201_F	1.77565e-05	0.0222865	0.82459
A_33_P3339725	Q9BVX4_HUMAN (Q9BVX4) MGC5566 protein, partial (23%) [THC2680667]	ENSG00000267057.1	Exonic	chr18:53709366-53763550_F	2.72853e-05	0.0222865	1.12596
A_33_P3363105	N/A	ENSG00000135253.9	nonExonic	chr7:128502505-128550773_R	3.44507e-05	0.0236725	1.10465
A_19_P00319568	lincRNA:chr18:53744938-53763545 reverse strand	ENSG00000206129.3	nonExonic	chr18:53670844-53858493_R	4.35431e-05	0.0261803	1.131
A_19_P00804859	Homo sapiens microRNA 221 (MIR221), microRNA [NR_029635]	ENSG00000270069.1	nonExonic	chrX:45604639-45629677_R	5.3771e-05	0.0287376	1.10908
A_19_P00317524	lincRNA:chr6:86387044-86387458 reverse strand	ENSG00000203875.5	Exonic	chr6:86370710-86388451_R	9.27154e-05	0.0293653	0.84902
A_19_P00317851	BROAD Institute lincRNA (XLOC_003457), lincRNA [TCONS_00007473]	ENSG00000249631.1	Exonic	chr4:11627338-11815582_F	6.88943e-05	0.0293653	1.13651
A_19_P00318415	N/A	ENSG00000243220.1, ENSG00000231210.2	Exonic	chr7:116203648-116254874_R	6.37353e-05	0.0293653	1.17977
A_19_P00320866	PREDICTED: Homo sapiens hypothetical LOC100506119, transcript variant 1 (LOC100506119), miscRNA [XR_108951]	ENSG00000233901.1	Exonic	chr9:132094579-132121817_F	9.15297e-05	0.0293653	1.21321
A_19_P00322948	Homo sapiens small nucleolar RNA host gene 6 (non-protein coding) (SNHG6), non-coding RNA [NR_002599]	ENSG00000245910.3	Exonic	chr8:67833919-67838633_R	0.000103786	0.0293653	0.822943
A_24_P917759	N/A	ENSG00000260510.1	Exonic	chr16:20754985-20777942_R	0.000101465	0.0293653	1.16076
A_33_P3264965	N/A	ENSG00000233154.1	Exonic	chr1:116966346-117021464_R	8.66872e-05	0.0293653	0.896196
A_33_P3302453	Homo sapiens long intergenic non-protein coding RNA 242 (LINC00242), non-coding RNA [NR_026781]	ENSG00000229214.1	Exonic	chr6:170188886-170198921_R	8.94326e-05	0.0293653	1.12793
A_19_P00322706	Homo sapiens myocardial infarction associated transcript (non-protein coding) (MIAT), transcript variant 1, non-coding RNA [NR_003491]	ENSG00000225783.2	Exonic	chr22:27042392-27072438_F	0.000115402	0.029434	0.86996
A_33_P3348352	Homo sapiens uncharacterized LOC339535 (LOC339535), non-coding RNA [NR_015407]	ENSG00000215808.2	Exonic	chr1:238643684-238649323_R	0.000116267	0.029434	1.12636
A_19_P00318725	BROAD Institute lincRNA (XLOC_007966), lincRNA [TCONS_00017158]	ENSG00000229563.1	Exonic	chrX:45364633-45489447_F	0.000136103	0.0297715	1.1257
A_19_P00318727	Homo sapiens uncharacterized LOC339894 (LOC339894), non-coding RNA [NR_034007]	ENSG00000243629.1	Exonic	chr3:156799456-156840793_R	0.000141988	0.0297715	0.86736
A_33_P3325097	N/A	ENSG00000257703.1	Exonic	chr12:103474728-103572453_R	0.000146608	0.0297715	0.917324
A_33_P3327123	N/A	ENSG00000257180.1, ENSG00000260411.2	Exonic	chr16:5289803-6826015_F	0.000148548	0.0297715	0.895133
A_33_P3734981	PREDICTED: Homo sapiens chromosome 9 open reading frame 148 (C9orf148), miscRNA [XR_108994]	ENSG00000237548.1	Exonic	chr9:124646915-124725998_R	0.000136715	0.0297715	0.86025
A_33_P3300027	N/A	ENSG00000249772.1	Exonic	chr5:80409204-80410671_R	0.00015559	0.0299356	0.870715
A_19_P00803777	lincRNA:chr11:86619702-86639077 reverse strand	ENSG00000255471.1	nonExonic	chr11:86603256-86636079_R	0.000183365	0.0339226	0.64896
A_19_P00320663	PREDICTED: Homo sapiens cytokine receptor CRL2 (LOC100287290), mRNA [XM_002342405]	ENSG00000240207.1	Exonic	chr3:158450116-158501859_F	0.000200583	0.0344574	0.883012
A_19_P00809563	lincRNA:chr11:28373636-28373861 forward strand	ENSG00000255322.1	nonExonic	chr11:28373654-28548588_F	0.000194434	0.0344574	1.18246
A_33_P3272281	Homo sapiens cDNA FLJ44874 fis, clone BRAMY2025495. [AK126822]	ENSG00000256218.1	Exonic	chr12:5475214-5476940_R	0.00021331	0.0348564	0.900208
A_33_P3274821	Homo sapiens uncharacterized LOC116437 (LOC116437), non-coding RNA [NR_026670]	ENSG00000204603.2	Exonic	chr12:131649556-131697476_F	0.000217399	0.0348564	1.16221
A_19_P00812938	lincRNA:chr2:177039979-177049079 reverse strand	ENSG00000224189.2	Exonic	chr2:177037923-177053686_R	0.000233937	0.0352919	1.09357
A_33_P3232032	Homo sapiens chromosome 14 open reading frame 165 (C14orf165), non-coding RNA [NR_024081]	ENSG00000259334.1	Exonic	chr14:24391456-24403777_R	0.000234791	0.0352919	1.11451
A_19_P00802429	lincRNA:chr1:142653227-142663402 forward strand	ENSG00000230880.1	nonExonic	chr1:142618766-142729975_F	0.000264518	0.0385555	0.917413
A_19_P00801867	PREDICTED: Homo sapiens hypothetical LOC100129434 (LOC100129434), miscRNA [XR_112327]	ENSG00000233251.3	Exonic	chr2:56400669-56412905_R	0.000282837	0.0388699	1.08455
A_24_P212549	Q7ZY36_XENLA (Q7ZY36) LOC398474 protein (Fragment), partial (24%) [THC2553391]	ENSG00000188740.7	Exonic	chr1:108876283-108918572_F	0.000277551	0.0388699	1.1857
A_33_P3301884	Homo sapiens uncharacterized LOC116437 (LOC116437), non-coding RNA [NR_026670]	ENSG00000204603.2	Exonic	chr12:131649556-131697476_F	0.000311387	0.0416048	1.10289
A_33_P3274763	N/A	ENSG00000230544.1	nonExonic	chr13:114586640-114588308_F	0.000338145	0.0420626	0.880999
A_33_P3740427	Homo sapiens uncharacterized LOC282980 (LOC282980), non-coding RNA [NR_040253]	ENSG00000234962.1	Exonic	chr10:2047667-2056542_R	0.000328166	0.0420626	1.32938
A_33_P3770642	Homo sapiens uncharacterized LOC503519 (LOC503519), non-coding RNA [NR_038851]	ENSG00000259150.1	Exonic	chr15:26360960-26378184_F	0.000341048	0.0420626	1.11687
A_33_P3258462	Homo sapiens uncharacterized LOC100192426 (LOC100192426), non-coding RNA [NR_024419]	ENSG00000266149.1	Exonic	chr18:8360818-8367032_R	0.000355621	0.0427634	1.1338
A_24_P254762	Homo sapiens VENT homeobox pseudogene 1 (VENTXP1), non-coding RNA [NR_001559]	ENSG00000259849.1	Exonic	chrX:26576454-26579169_F	0.000364653	0.04278	1.10271
A_19_P00808519	lincRNA:chr8:107055124-107072278 reverse strand	ENSG00000251003.2	nonExonic	chr8:106792474-107072752_R	0.00039913	0.043	1.23351
A_23_P161439	Homo sapiens chromosome 10 open reading frame 116 (C10orf116), mRNA [NM_006829]	ENSG00000151303.10	Exonic	chr10:88728247-88784489_F	0.00039229	0.043	0.805337
A_33_P3219295	Q9BSH2_HUMAN (Q9BSH2) MARVELD3 protein (Fragment), partial (6%) [THC2703660]	ENSG00000260593.1	Exonic	chr16:71657611-71660719_R	0.000397675	0.043	1.07063
A_33_P3277318	N/A	ENSG00000258683.1	Exonic	chr14:83254822-83262565_R	0.000402287	0.043	1.12331
A_33_P3343962	Homo sapiens cDNA FLJ33601 fis, clone BRAMY2013975. [AK090920]	ENSG00000232406.1	Exonic	chr20:34738335-34743655_R	0.000417789	0.0432107	0.8704
A_33_P3665749	Homo sapiens uncharacterized LOC148145 (LOC148145), non-coding RNA [NR_027318]	ENSG00000267339.1	Exonic	chr19:29456038-29461781_F	0.000422226	0.0432107	1.12621
A_19_P00317272	Homo sapiens uncharacterized LOC440900 (LOC440900), non-coding RNA [NR_034128]	ENSG00000234199.2	Exonic	chr2:114737146-114764879_F	0.000478855	0.0444509	1.17193
A_19_P00318562	lincRNA:chr7:112740717-112786095 forward strand	ENSG00000225457.1	Exonic	chr7:112740718-112786385_F	0.000511361	0.0444509	0.893051
A_19_P00318653	lincRNA:chr8:67834505-67837776 reverse strand	ENSG00000245910.3	Exonic	chr8:67833919-67838633_R	0.000505637	0.0444509	0.832532
A_19_P00319655	N/A	ENSG00000249201.2	Exonic	chr5:1173256-1178720_R	0.00048898	0.0444509	1.14146
A_19_P00802709	lincRNA:chr3:114031960-114042235 reverse strand	ENSG00000259976.1	Exonic	chr3:114033348-114035026_R	0.000506533	0.0444509	0.698218
A_23_P58538	Homo sapiens EPB41L4A antisense RNA 1 (non-protein coding) (EPB41L4A-AS1), non-coding RNA [NR_015370]	ENSG00000224032.2	Exonic	chr5:111496223-111499973_F	0.000498406	0.0444509	0.740631
A_32_P509677	Homo sapiens chromosome 20 open reading frame 203 (C20orf203), mRNA [NM_182584]	ENSG00000198547.3	Exonic	chr20:31220661-31239680_R	0.000494354	0.0444509	1.1418
A_33_P3324745	N/A	ENSG00000235724.2	Exonic	chr2:162079296-162111179_R	0.000517516	0.0444509	1.08124
A_33_P3350744	N/A	ENSG00000244558.1	nonExonic	chr20:43323533-43374662_R	0.000495519	0.0444509	1.14731
A_24_P213788	Homo sapiens uncharacterized LOC641518 (LOC641518), transcript variant 1, non-coding RNA [NR_029373]	ENSG00000232021.2	Exonic	chr4:109088681-109177992_F	0.000534806	0.0451301	0.877413
A_33_P3229678	PREDICTED: Homo sapiens hypothetical protein LOC100509378 (LOC100509378), mRNA [XM_003119812]	ENSG00000223804.1	nonExonic	chr1:143647638-143745417_R	0.000570034	0.0464722	0.918888
A_33_P3543288	PREDICTED: Homo sapiens hypothetical FLJ42842 (FLJ42842), miscRNA [XR_109407]	ENSG00000225860.2	Exonic	chr17:49414076-49419932_F	0.000562201	0.0464722	1.10707
A_19_P00317807	lincRNA:chr9:12758800-12759752 reverse strand	ENSG00000235448.1	nonExonic	chr9:12700100-12814344_R	0.000584856	0.0468859	1.11968
A_33_P3233956	Homo sapiens uncharacterized LOC100507244 (LOC100507244), non-coding RNA [NR_040076]	ENSG00000204706.8	Exonic	chr9:72700732-72790804_R	0.000635616	0.0480033	1.20432
A_33_P3299791	XM_749466 clathrin-coated vesicle protein {Aspergillus fumigatus Af293} (exp=-1; wgp=0; cg=0), partial (10%) [THC2651859]	ENSG00000236780.1	Exonic	chr2:67350489-67442451_R	0.00062458	0.0480033	0.593381
A_33_P3370265	N/A	ENSG00000241269.1, ENSG00000188365.3	Exonic	chr7:5459458-5462753_F	0.000613867	0.0480033	0.824229
A_33_P3832488	Homo sapiens uncharacterized LOC400839 (FLJ33581), non-coding RNA [NR_040102]	ENSG00000230133.1	Exonic	chr20:24180403-24205224_F	0.000638713	0.0480033	0.883454
A_19_P00322191	Homo sapiens uncharacterized LOC100272228 (LOC100272228), non-coding RNA [NR_027456]	ENSG00000235703.1	Exonic	chrX:149106846-149392815_F	0.000697118	0.0489293	1.09482
A_19_P00322435	XM_749466 clathrin-coated vesicle protein {Aspergillus fumigatus Af293} (exp=-1; wgp=0; cg=0), partial (10%) [THC2651859]	ENSG00000236780.1	Exonic	chr2:67350489-67442451_R	0.000702051	0.0489293	0.574473
A_19_P00326065	lincRNA:chr18:5238975-5246369 forward strand	ENSG00000263753.1	Exonic	chr18:5232875-5246507_F	0.000673981	0.0489293	0.91888
A_33_P3249716	transmembrane protein 178 [Source:HGNC Symbol;Acc:28517] [ENST00000437068]	ENSG00000231312.2	Exonic	chr2:39663778-39892483_F	0.000707981	0.0489293	1.16305
A_33_P3284152	Homo sapiens cDNA FLJ39618 fis, clone SMINT2000824. [AK096937]	ENSG00000219159.3	Exonic	chr2:241625751-241629831_F	0.000712069	0.0489293	1.07113
A_33_P3414207	PREDICTED: Homo sapiens hypothetical LOC100652838 (LOC100652838), miscRNA [XR_132689]	ENSG00000232160.1	Exonic	chrX:131351175-131566890_F	0.000701343	0.0489293	0.893158
A_19_P00809930	lincRNA:chr8:127589968-127611318 forward strand	ENSG00000254286.1	nonExonic	chr8:127570120-127725660_F	0.000740955	0.0501971	0.921184
A_19_P00316164	BROAD Institute lincRNA (XLOC_l2_011612), lincRNA [TCONS_l2_00023403]	ENSG00000249364.1	Exonic	chr5:66675206-67101066_F	0.00077557	0.0518124	0.898203
A_33_P3677050	Homo sapiens uncharacterized LOC400957 (FLJ16341), non-coding RNA [NR_033980]	ENSG00000228414.2	Exonic	chr2:61052267-61108449_R	0.000786959	0.051853	1.123
A_19_P00323965	lincRNA:chr3:156477781-156539131 reverse strand	ENSG00000240875.1	nonExonic	chr3:156465135-156534851_R	0.00082358	0.0535327	1.08441
A_19_P00328302	lincRNA:chr20:31438639-31447464 forward strand	ENSG00000260257.1	Exonic	chr20:31444848-31446557_F	0.000861409	0.0540881	0.857781
A_32_P111336	PREDICTED: Homo sapiens hypothetical LOC100131283, transcript variant 2 (LOC100131283), miscRNA [XR_108657]	ENSG00000242973.2	Exonic	chr6:46638181-46655902_R	0.0008467	0.0540881	1.20342
A_33_P3240234	N/A	ENSG00000235725.1	nonExonic	chr2:65816700-65867311_R	0.000865859	0.0540881	1.14339
A_19_P00322452	lincRNA:chr2:70273132-70278439 reverse strand	ENSG00000179818.7	nonExonic	chr2:70189395-70315978_R	0.000902661	0.0549595	1.14196
A_32_P104432	Homo sapiens long intergenic non-protein coding RNA 87 (LINC00087), non-coding RNA [NR_024493]	ENSG00000196972.6	Exonic	chrX:134229058-134232664_R	0.000898983	0.0549595	0.697009
A_19_P00315518	BROAD Institute lincRNA (XLOC_005810), lincRNA [TCONS_00011543]	ENSG00000230943.1	Exonic	chr6:113944737-113971276_R	0.000944712	0.0554103	1.16189
A_19_P00315905	BROAD Institute lincRNA (XLOC_004951), lincRNA [TCONS_00009749]	ENSG00000251027.1	Exonic	chr5:106150898-106346715_R	0.000958974	0.0554103	1.24522
A_19_P00321962	BROAD Institute lincRNA (XLOC_l2_008991), lincRNA [TCONS_l2_00017326]	ENSG00000228798.1	Exonic	chr21:18003146-18013002_F	0.000978938	0.0554103	1.16674
A_19_P00322432	N/A	ENSG00000242282.2	Exonic	chr2:3579403-3584463_R	0.000979464	0.0554103	0.889117
A_19_P00801441	lincRNA:chr2:216462380-216469880 forward strand	ENSG00000237525.2	nonExonic	chr2:216397856-216578618_F	0.000990703	0.0554103	1.10306
A_33_P3401342	Homo sapiens T-cell leukemia/lymphoma 6, mRNA (cDNA clone MGC:52120 IMAGE:5923478), complete cds. [BC041075]	ENSG00000187621.10, ENSG00000259084.1	Exonic	chr14:96116835-96158967_F	0.00096356	0.0554103	0.917086
A_33_P3815064	Homo sapiens cDNA FLJ35003 fis, clone OCBBF2011960. [AK092322]	ENSG00000246548.2	Exonic	chr14:77507407-77535846_F	0.000954243	0.0554103	0.893059
A_19_P00317887	Homo sapiens myosin phosphatase Rho interacting protein (MPRIP), transcript variant 2, mRNA [NM_201274]	ENSG00000259850.1	Exonic	chr17:17091982-17095962_F	0.0010256	0.0554287	0.847043
A_19_P00809656	lincRNA:chr7:45019225-45026725 reverse strand	ENSG00000232956.3	Exonic	chr7:45022622-45026560_R	0.00101668	0.0554287	1.25146
A_33_P3376205	PREDICTED: Homo sapiens phosphodiesterase 4D interacting protein-like (LOC645262), mRNA [XM_003403419]	ENSG00000233430.2	nonExonic	chr1:149305910-149313076_R	0.00101561	0.0554287	1.22367
A_33_P3424272	Homo sapiens N(alpha)-acetyltransferase 60, NatF catalytic subunit (NAA60), transcript variant 1, mRNA [NM_001083601]	ENSG00000262621.1, ENSG00000263212.2	Exonic	chr16:3415099-3565564_F	0.00106313	0.0568182	0.939648
A_19_P00317042	lincRNA:chr7:30614038-30616352 reverse strand	ENSG00000196295.6	Exonic	chr7:30555925-30634425_R	0.00111494	0.0578668	1.11347
A_32_P737629	Homo sapiens testis-specific transcript, Y-linked 7 (non-protein coding) (TTTY7), non-coding RNA [NR_001534]	ENSG00000147753.5	Exonic	chrY:6317509-6325947_F	0.00111523	0.0578668	1.13539
A_33_P3280930	Homo sapiens small nucleolar RNA host gene 6 (non-protein coding) (SNHG6), non-coding RNA [NR_002599]	ENSG00000245910.3	Exonic	chr8:67833919-67838633_R	0.00111884	0.0578668	0.863783
A_23_P2223	Homo sapiens myosin, light chain 6B, alkali, smooth muscle and non-muscle (MYL6B), transcript variant 2, mRNA [NM_002475]	ENSG00000257309.1	Exonic	chr12:56551234-56553431_F	0.00117232	0.0593562	0.893214
A_33_P3850104	Homo sapiens cDNA FLJ35823 fis, clone TESTI2006333. [AK093142]	ENSG00000233395.1	Exonic	chr10:44434451-44439914_F	0.00116165	0.0593562	0.921372
A_19_P00803723	lincRNA:chr1:186969952-187183302 forward strand	ENSG00000236030.1	nonExonic	chr1:187061974-187329455_F	0.00124857	0.0625506	1.13779
A_33_P3587772	Homo sapiens uncharacterized LOC400654 (LOC400654), non-coding RNA [NR_033983]	ENSG00000266952.1	Exonic	chr18:61880317-61927290_R	0.00126142	0.0625506	0.895383
A_19_P00317178	Homo sapiens small nucleolar RNA host gene 5 (non-protein coding) (SNHG5), non-coding RNA [NR_003038]	ENSG00000203875.5	Exonic	chr6:86370710-86388451_R	0.00131572	0.0626595	0.860873
A_19_P00807822	lincRNA:chr12:122232742-122237911 reverse strand	ENSG00000256392.1, ENSG00000212694.4	nonExonic	chr12:122217514-122241812_R	0.00131567	0.0626595	0.902407
A_32_P206839	Homo sapiens uncharacterized LOC100288911 (LOC100288911), non-coding RNA [NR_037631]	ENSG00000260025.1	Exonic	chr2:36581892-36582257_R	0.00130351	0.0626595	0.742209
A_33_P3556116	Homo sapiens mRNA full length insert cDNA clone EUROIMAGE 35394. [AL109682]	ENSG00000260619.1	Exonic	chr15:81283145-81285599_R	0.00131181	0.0626595	0.933796
A_19_P00320255	lincRNA:chr15:21165302-21166134 forward strand	ENSG00000258710.3	nonExonic	chr15:21145767-21198632_F	0.00136643	0.0636962	0.890133
A_24_P56884	Homo sapiens transmembrane protein 199 (TMEM199), mRNA [NM_152464]	ENSG00000258924.3	Exonic	chr17:26684670-26708716_F	0.0013566	0.0636962	1.13094
A_33_P3416612	Homo sapiens long intergenic non-protein coding RNA 323 (LINC00323), non-coding RNA [NR_024100]	ENSG00000226496.1	Exonic	chr21:42513427-42520060_R	0.00138168	0.0636962	1.15867
A_33_P3682006	non-protein coding RNA 118 [Source:HGNC Symbol;Acc:24155] [ENST00000425189]	ENSG00000225756.1	Exonic	chr9:136519708-136522435_R	0.00139046	0.0636962	0.751558
A_33_P3265744	Homo sapiens prostaglandin E receptor 3 (subtype EP3) (PTGER3), transcript variant 5, mRNA [NM_198715]	ENSG00000269933.1	Exonic	chr1:71471537-71472185_R	0.00144596	0.065614	0.833617
A_19_P00319196	lincRNA:chr6:147182939-147440585 forward strand	ENSG00000227748.1	nonExonic	chr6:147180317-147184217_F	0.00152603	0.0661282	1.10105
A_19_P00322605	Q3UGV3_MOUSE (Q3UGV3) Melanocyte cDNA, RIKEN full-length enriched library, clone:G270014F21 product:BROMODOMAIN ADJACENT to zinc finger domain 2B homolog, partial (3%) [THC2607058]	ENSG00000228495.1	Exonic	chr6:132453055-132490514_F	0.00149204	0.0661282	0.900016
A_19_P00322754	Homo sapiens small nucleolar RNA host gene 5 (non-protein coding) (SNHG5), non-coding RNA [NR_003038]	ENSG00000203875.5	Exonic	chr6:86370710-86388451_R	0.00150677	0.0661282	0.89169
A_24_P110780	PREDICTED: Homo sapiens chromosome 1 open reading frame 118 (C1orf118), miscRNA [XR_110470]	ENSG00000235927.2	Exonic	chr1:78347033-78355224_R	0.0015129	0.0661282	1.12957
A_32_P213349	Q56A81_HUMAN (Q56A81) TBR1 protein (Fragment), partial (10%) [THC2691455]	ENSG00000224076.1	Exonic	chr2:162279170-162280088_R	0.00148099	0.0661282	0.859208
A_23_P51918	Homo sapiens SEC16 homolog B (S. cerevisiae) (SEC16B), mRNA [NM_033127]	ENSG00000254154.3	Exonic	chr1:177897923-178007142_R	0.00155647	0.066845	0.903223
A_19_P00317838	lincRNA:chr5:86263137-86433524 forward strand	ENSG00000249061.1	Exonic	chr5:86263138-86433529_F	0.00161607	0.0675937	1.16489
A_23_P132718	Homo sapiens sema domain, immunoglobulin domain (Ig), short basic domain, secreted, (semaphorin) 3B (SEMA3B), transcript variant 1, mRNA [NM_004636]	ENSG00000012171.13	Exonic	chr3:50304990-50314977_F	0.00161321	0.0675937	0.845553
A_33_P3379106	Homo sapiens uncharacterized LOC283867 (LOC283867), non-coding RNA [NR_027755]	ENSG00000261742.1	Exonic	chr16:65318402-65610203_R	0.00161299	0.0675937	0.893837
A_19_P00322479	XM_749466 clathrin-coated vesicle protein {Aspergillus fumigatus Af293} (exp=-1; wgp=0; cg=0), partial (10%) [THC2651859]	ENSG00000236780.1	Exonic	chr2:67350489-67442451_R	0.00164344	0.0678431	0.596742
A_19_P00331116	lincRNA:chr5:141732516-141745491 forward strand	ENSG00000231185.2	nonExonic	chr5:141704858-142051566_F	0.00169111	0.0678431	1.1636
A_33_P3257020	Homo sapiens uncharacterized LOC100131691 (LOC100131691), non-coding RNA [NR_027334]	ENSG00000267858.1	Exonic	chr19:59070496-59086164_F	0.00165628	0.0678431	1.12399
A_33_P3311911	N/A	ENSG00000215374.4	nonExonic	chr8:7159133-7212876_R	0.00169255	0.0678431	0.905695
A_33_P3370612	N/A	ENSG00000242300.1	nonExonic	chrY:23557034-23563448_R	0.00167387	0.0678431	0.926829
A_19_P00319558	BROAD Institute lincRNA (XLOC_l2_008760), lincRNA [TCONS_l2_00016849]	ENSG00000230990.1	Exonic	chr20:11214818-11282173_R	0.00174159	0.0683604	1.26601
A_19_P00322365	lincRNA:chr11:65195730-65196514 forward strand	ENSG00000245532.3	Exonic	chr11:65190245-65213011_F	0.00174019	0.0683604	1.12796
A_33_P3418668	Homo sapiens paternally expressed transcript PAR-SN (PAR-SN), non-coding RNA [NR_022011]	ENSG00000224078.5	nonExonic	chr15:25224704-25664609_F	0.00174809	0.0683604	0.788719
A_19_P00316231	GB	ENSG00000248131.1	Exonic	chr5:12574969-12804475_F	0.00176337	0.0684018	1.13794
A_19_P00331182	lincRNA:chr18:37074477-37375327 reverse strand	ENSG00000267374.1	nonExonic	chr18:36786888-37380282_R	0.00178359	0.0686325	1.2188
A_33_P3347672	Homo sapiens long intergenic non-protein coding RNA 461 (LINC00461), transcript variant 3, non-coding RNA [NR_015436]	ENSG00000245526.3	Exonic	chr5:87803363-87986858_R	0.00180237	0.068676	1.10791
A_33_P3421611	Q96I88_HUMAN (Q96I88) THADA protein (Fragment), partial (8%) [THC2552587]	ENSG00000234936.1	Exonic	chr2:43456712-43460533_F	0.00181328	0.068676	0.807248
A_19_P00319981	PREDICTED: Homo sapiens hypothetical LOC100506119, transcript variant 1 (LOC100506119), miscRNA [XR_108951]	ENSG00000233901.1	Exonic	chr9:132094579-132121817_F	0.00184866	0.0689307	1.17519
A_32_P43349	Homo sapiens uncharacterized LOC400456 (LOC400456), non-coding RNA [NR_034095]	ENSG00000248441.2	Exonic	chr15:95819690-95870358_R	0.00184662	0.0689307	0.819663
A_19_P00317473	Homo sapiens small nucleolar RNA host gene 5 (non-protein coding) (SNHG5), non-coding RNA [NR_003038]	ENSG00000203875.5	Exonic	chr6:86370710-86388451_R	0.00195022	0.0693039	0.862796
A_19_P00320646	lincRNA:chr5:38819481-38823547 reverse strand	ENSG00000249740.1	nonExonic	chr5:38736157-38845931_R	0.00188959	0.0693039	1.09918
A_19_P00321489	Homo sapiens uncharacterized LOC400955 (FLJ30838), non-coding RNA [NR_033873]	ENSG00000233723.3	Exonic	chr2:58654934-59290901_F	0.00200145	0.0693039	0.887667
A_19_P00322116	lincRNA:chrX:53123329-53152957 forward strand	ENSG00000232593.1	nonExonic	chrX:53123339-53171889_F	0.00200275	0.0693039	1.09693
A_19_P00811499	lincRNA:chr13:44717350-44723025 reverse strand	ENSG00000235285.1	nonExonic	chr13:44720606-44732358_R	0.00187471	0.0693039	0.919601
A_33_P3239037	chromosome 9 open reading frame 107 [Source:HGNC Symbol;Acc:31372] [ENST00000374801]	ENSG00000204250.3	Exonic	chr9:105281918-105419796_F	0.00196102	0.0693039	1.22153
A_33_P3276237	N/A	ENSG00000255989.1	Exonic	chr2:74213653-74220867_F	0.00199428	0.0693039	1.11154
A_33_P3285420	Homo sapiens uncharacterized LOC340094 (LOC340094), non-coding RNA [NR_026994]	ENSG00000215231.3	Exonic	chr5:5034472-5070117_F	0.00198742	0.0693039	0.90118
A_33_P3422260	PREDICTED: Homo sapiens hypothetical LOC729305 (LOC729305), miscRNA [XR_132809]	ENSG00000251226.1	Exonic	chr11:134605490-134633704_F	0.00197266	0.0693039	0.877422
A_33_P3636257	Homo sapiens MIR4500 host gene (non-protein coding) (MIR4500HG), non-coding RNA [NR_033829]	ENSG00000228824.1	Exonic	chr13:88096247-88323514_R	0.00191477	0.0693039	1.13343
A_33_P3407007	Homo sapiens uncharacterized LOC100130231 (LOC100130231), transcript variant 1, non-coding RNA [NR_038446]	ENSG00000245164.2	Exonic	chr8:126934552-126963493_R	0.00201757	0.0693179	0.896513
A_33_P3348184	Homo sapiens uncharacterized LOC284788 (LOC284788), transcript variant 1, non-coding RNA [NR_027089]	ENSG00000204684.2	Exonic	chr20:22380989-22401281_R	0.00203375	0.0693783	0.913521
A_19_P00316722	lincRNA:chr8:131607559-131667944 reverse strand	ENSG00000253656.1	Exonic	chr8:131607545-131667958_R	0.00207052	0.0695597	0.937162
A_19_P00318496	lincRNA:chr13:54698461-54706997 reverse strand	ENSG00000234787.1	Exonic	chr13:54689924-54707001_R	0.00207031	0.0695597	0.896454
A_19_P00330360	lincRNA:chr6:166246785-166257910 reverse strand	ENSG00000256956.2	nonExonic	chr6:165957021-166400091_R	0.00208245	0.0695597	1.16295
A_19_P00322666	Homo sapiens small nucleolar RNA host gene 5 (non-protein coding) (SNHG5), non-coding RNA [NR_003038]	ENSG00000203875.5	Exonic	chr6:86370710-86388451_R	0.00217149	0.0698762	0.89396
A_19_P00804022	lincRNA:chr6:22144105-22144213 reverse strand	ENSG00000260455.1	nonExonic	chr6:22135186-22147422_R	0.00214391	0.0698762	1.11
A_19_P00807893	lincRNA:chr1:32514988-32529913 reverse strand	ENSG00000203325.3	nonExonic	chr1:32517892-32539075_R	0.00213954	0.0698762	0.867625
A_33_P3214570	N/A	ENSG00000251679.1	nonExonic	chr4:14136560-14145216_F	0.00217909	0.0698762	1.13678
A_33_P3269864	Homo sapiens uncharacterized LOC284009 (LOC284009), non-coding RNA [NR_028335]	ENSG00000205821.3	Exonic	chr17:2308856-2319379_R	0.00215398	0.0698762	0.845838
A_33_P3414868	CR736977 Soares_testis_NHT Homo sapiens cDNA clone IMAGp971B2176 ; IMAGE:1755160 5', mRNA sequence [CR736977]	ENSG00000224638.1	Exonic	chr2:174745593-174764156_R	0.00216378	0.0698762	1.1067
A_19_P00803456	lincRNA:chr6:170183025-170192075 forward strand	ENSG00000231690.2	nonExonic	chr6:170190417-170202969_F	0.00219519	0.0699261	1.10871
A_33_P3531373	Homo sapiens hypothetical protein LOC340340, mRNA (cDNA clone IMAGE:5269834). [BC040593]	ENSG00000228742.5	Exonic	chr7:106415457-106436010_F	0.00221018	0.0699404	1.13205
A_19_P00805812	Q5A5F0_CANAL (Q5A5F0) Possible mitochondrial Complex I, subunit 1, partial (12%) [THC2535688]	ENSG00000261824.2	nonExonic	chr19:28175488-28284848_R	0.00224307	0.070298	1.08935
A_32_P206104	N/A	ENSG00000226251.1	Exonic	chr1:212398620-212412319_R	0.00225071	0.070298	1.22185
A_33_P3336562	N/A	ENSG00000233081.1	Exonic	chr9:94188520-94189426_F	0.002281	0.0707847	0.925008
A_19_P00322922	lincRNA:chr18:53709521-53763537 reverse strand	ENSG00000206129.3	nonExonic	chr18:53670844-53858493_R	0.0023213	0.0711175	1.10865
A_24_P153701	Homo sapiens tubulin tyrosine ligase (TTL), transcript variant TTL-T, non-coding RNA [NR_024505]	ENSG00000215483.4	nonExonic	chr13:41025131-41055143_R	0.00231905	0.0711175	1.11036
A_33_P3792370	Homo sapiens uncharacterized LOC285375 (LOC285375), non-coding RNA [NR_027103]	ENSG00000224514.1	Exonic	chr3:13692196-13788132_F	0.00233851	0.0711914	1.09808
A_19_P00315563	lincRNA:chr17:70424112-70427332 forward strand	ENSG00000263680.1	nonExonic	chr17:70422080-70424796_F	0.00241267	0.0721535	1.10986
A_33_P3387110	Homo sapiens uncharacterized LOC145783 (LOC145783), non-coding RNA [NR_015419]	ENSG00000259484.1	Exonic	chr15:57151866-57210697_R	0.0024096	0.0721535	0.891662
A_33_P3507384	Homo sapiens cDNA FLJ31836 fis, clone NT2RP7000041. [AK056398]	ENSG00000260902.1	Exonic	chr3:14840838-14852921_R	0.00241512	0.0721535	0.900999
A_19_P00320555	BROAD Institute lincRNA (XLOC_l2_014579), lincRNA [TCONS_l2_00028295]	ENSG00000251136.3	Exonic	chr8:90621638-90769955_R	0.00245945	0.0730244	0.921827
A_19_P00317900	lincRNA:chr8:129002837-129008911 forward strand	ENSG00000249859.2	nonExonic	chr8:128806779-129113499_F	0.00251146	0.0736593	1.09158
A_19_P00332541	lincRNA:chr7:116072039-116093614 reverse strand	ENSG00000237813.3	nonExonic	chr7:115878314-116139519_R	0.00249655	0.0736593	0.773666
A_24_P359091	Homo sapiens cDNA FLJ37619 fis, clone BRCOC2013448. [AK094938]	ENSG00000233244.2	nonExonic	chr9:43027748-43032877_R	0.00255163	0.0743838	1.12296
A_24_P359246	Homo sapiens chromosome 10 open reading frame 136 (C10orf136), non-coding RNA [NR_033923]	ENSG00000204187.5	Exonic	chr10:44340754-44346070_F	0.00259429	0.0751718	0.888501
A_24_P366787	Homo sapiens uncharacterized LOC440556 (FLJ42875), transcript variant 2, non-coding RNA [NR_024371]	ENSG00000177133.5	Exonic	chr1:2976179-2985001_R	0.00261636	0.0753574	0.88921
A_19_P00323307	lincRNA:chr6:147227807-147238032 reverse strand	ENSG00000233452.1	nonExonic	chr6:147163702-147525750_R	0.00265453	0.0760016	1.12524
A_33_P3280950	Homo sapiens uncharacterized LOC144571 (LOC144571), non-coding RNA [NR_026971]	ENSG00000245105.1	Exonic	chr12:9217773-9220651_F	0.00267037	0.0760028	0.848648
A_19_P00321983	BROAD Institute lincRNA (XLOC_012826), lincRNA [TCONS_00026204]	ENSG00000267413.1	Exonic	chr18:37421138-37504804_R	0.00269715	0.0763134	1.20789
A_19_P00320387	BROAD Institute lincRNA (XLOC_l2_013972), lincRNA [TCONS_l2_00026856]	ENSG00000243220.1, ENSG00000231210.2	Exonic	chr7:116203648-116254874_R	0.00272645	0.0766914	1.09505
A_19_P00801353	lincRNA:chr10:119266785-119280310 reverse strand	ENSG00000229847.2	nonExonic	chr10:119232726-119304579_R	0.00277413	0.0775789	1.14153
A_19_P00316213	lincRNA:chr12:132852068-132854915 forward strand	ENSG00000256943.1, ENSG00000256542.1	Exonic	chr12:132851977-132855447_F	0.00290864	0.0787407	1.14886
A_19_P00320407	PREDICTED: Homo sapiens hypothetical LOC100506047 (LOC100506047), miscRNA [XR_109976]	ENSG00000230587.1	Exonic	chr2:43324884-43329829_R	0.00289916	0.0787407	1.06741
A_23_P84202	Homo sapiens WD repeat domain 25 (WDR25), transcript variant 1, mRNA [NM_024515]	ENSG00000258620.1	Exonic	chr14:100872936-100873950_F	0.00293027	0.0787407	0.922703
A_33_P3346287	Homo sapiens long intergenic non-protein coding RNA 299 (LINC00299), non-coding RNA [NR_034135]	ENSG00000236790.1	Exonic	chr2:8147901-8523751_R	0.00283609	0.0787407	1.07086
A_33_P3360814	Homo sapiens transcription factor NF-E4 (NFE4), mRNA [NM_001085386]	ENSG00000230257.1	nonExonic	chr7:102613969-102629303_F	0.00291093	0.0787407	1.30496
A_33_P3625314	Homo sapiens uncharacterized LOC440704 (LOC440704), non-coding RNA [NR_033922]	ENSG00000231175.1	Exonic	chr1:190594020-190770788_F	0.00291836	0.0787407	0.878298
A_33_P3763412	Homo sapiens cDNA FLJ40109 fis, clone TESTI2007685. [AK097428]	ENSG00000243243.1, ENSG00000237870.2, ENSG00000237813.3	Exonic	chr7:115877983-116139519_R	0.00292194	0.0787407	0.923638
A_19_P00321093	lincRNA:chr8:16534425-16772553 reverse strand	ENSG00000253496.2	Exonic	chr8:16534414-16772553_R	0.00295049	0.0788438	1.16864
A_19_P00322502	lincRNA:chr6:86387519-86388438 reverse strand	ENSG00000203875.5	Exonic	chr6:86370710-86388451_R	0.00298406	0.0793002	0.827168
A_19_P00326232	lincRNA:chr20:61732644-61734606 reverse strand	ENSG00000231133.1	nonExonic	chr20:61727150-61733631_R	0.00305048	0.0797709	0.925327
A_24_P307724	Homo sapiens FLJ33360 protein (FLJ33360), non-coding RNA [NR_028351]	ENSG00000250490.1	Exonic	chr5:6310554-6339997_R	0.0030506	0.0797709	0.904042
A_33_P3275226	zt60a09.r1 Soares_testis_NHT Homo sapiens cDNA clone IMAGE:726712 5', mRNA sequence [AA401793]	ENSG00000234663.1	Exonic	chr2:181966659-182264286_F	0.00305153	0.0797709	1.12217
A_33_P3362952	Homo sapiens cDNA FLJ43993 fis, clone TESTI4020102. [AK125981]	ENSG00000214719.5	Exonic	chr17:28903482-28999807_F	0.00307134	0.079855	0.889055
A_19_P00810274	Q9BQU3_HUMAN (Q9BQU3) 6-phosphofructo-2-kinase/ fructose-2,6-bisphosphatase (Fragment) , partial (38%) [THC2615452]	ENSG00000236513.1	Exonic	chrX:4545241-4551613_R	0.00317911	0.0801976	1.0813
A_32_P179138	Homo sapiens guanylate cyclase 1, soluble, alpha 3 (GUCY1A3), transcript variant 3, mRNA [NM_001130683]	ENSG00000260244.1	Exonic	chr4:156655600-156658214_F	0.00316567	0.0801976	0.786135
A_33_P3221578	PREDICTED: Homo sapiens FLJ45872 protein (FLJ45872), miscRNA [XR_108892]	ENSG00000253288.1	Exonic	chr8:138821687-139095813_R	0.0031299	0.0801976	0.942137
A_33_P3287233	N/A	ENSG00000258545.1	Exonic	chrX:119170201-119280760_F	0.00315125	0.0801976	1.12082
A_33_P3472460	Homo sapiens cDNA clone IMAGE:5494257, partial cds. [BC041488]	ENSG00000233098.3	Exonic	chr17:20771746-20905589_F	0.00318456	0.0801976	0.906445
A_33_P3645888	ax39a01.x1 Proliferating Human Erythroid Cells (LCB:ax library) Homo sapiens cDNA clone ax39a01 random, mRNA sequence [BG943532]	ENSG00000196756.6	nonExonic	chr20:37049235-37063996_R	0.00310221	0.0801976	0.831982
A_19_P00324163	lincRNA:chr6:40304947-40323847 forward strand	ENSG00000204091.3	nonExonic	chr6:40302693-40347624_F	0.00337492	0.0824989	1.08935
A_19_P00804729	lincRNA:chr15:89032571-89042596 reverse strand	ENSG00000173867.7	nonExonic	chr15:89002948-89054752_R	0.00333131	0.0824989	0.888925
A_19_P00805108	BROAD Institute lincRNA (XLOC_004905), lincRNA [TCONS_00009713]	ENSG00000251221.1	Exonic	chr5:79904442-79918343_R	0.00337129	0.0824989	1.10928
A_19_P00812681	lincRNA:chr2:39721271-39800646 forward strand	ENSG00000231312.2	nonExonic	chr2:39663778-39892483_F	0.00332889	0.0824989	1.06736
A_32_P113812	PREDICTED: Homo sapiens hypothetical LOC100652798 (LOC100652798), miscRNA [XR_132880]	ENSG00000237605.1	Exonic	chr1:206807994-206808967_R	0.00344746	0.0824989	1.11479
A_33_P3213665	Homo sapiens uncharacterized LOC728084 (LOC728084), non-coding RNA [NR_038385]	ENSG00000246363.2	Exonic	chr12:89404458-89413456_R	0.00344072	0.0824989	1.10176
A_33_P3224996	AB069764 Fas-ligand {Sus scrofa} (exp=-1; wgp=0; cg=0), partial (7%) [THC2560671]	ENSG00000261971.2	nonExonic	chr16:3101992-3109371_R	0.00339167	0.0824989	0.927782
A_33_P3238355	BX104084 Soares_testis_NHT Homo sapiens cDNA clone IMAGp998N184411, mRNA sequence [BX104084]	ENSG00000230803.1	Exonic	chr2:133043368-133051950_R	0.0034101	0.0824989	1.11369
A_33_P3336248	Homo sapiens cDNA FLJ45488 fis, clone BRTHA2003759. [AK127397]	ENSG00000269966.1, ENSG00000233237.2	nonExonic	chr6:72004876-72130472_R	0.00341425	0.0824989	1.12284
A_33_P3395400	Homo sapiens cDNA FLJ45491 fis, clone BRTHA2006720. [AK127400]	ENSG00000213981.3	Exonic	chr2:171494879-171551884_R	0.00341691	0.0824989	0.928029
A_19_P00800629	BROAD Institute lincRNA (XLOC_l2_013972), lincRNA [TCONS_l2_00026856]	ENSG00000243220.1, ENSG00000231210.2	Exonic	chr7:116203648-116254874_R	0.00350218	0.0833936	1.12062
A_19_P00802615	Homo sapiens uncharacterized LOC100131564 (LOC100131564), non-coding RNA [NR_034089]	ENSG00000223745.2	nonExonic	chr1:93727743-93811582_R	0.00354065	0.083483	1.14122
A_33_P3331646	Homo sapiens cDNA clone IMAGE:5172092. [BC029877]	ENSG00000196893.3	Exonic	chr17:18854938-18857462_R	0.00353483	0.083483	0.890716
A_33_P3303925	N/A	ENSG00000224090.1	Exonic	chr2:219866937-219880443_F	0.00358066	0.0840145	1.09137
A_19_P00318097	BROAD Institute lincRNA (XLOC_l2_009762), lincRNA [TCONS_l2_00019819]	ENSG00000243083.1	Exonic	chr3:72200408-72223483_F	0.00361969	0.0845181	1.09315
A_33_P3773261	Homo sapiens cDNA FLJ39868 fis, clone SPLEN2015415. [AK097187]	ENSG00000261015.1	Exonic	chr6:3025025-3027659_F	0.00367997	0.0855104	1.12756
A_33_P3226542	Homo sapiens small nucleolar RNA, C/D box 3B-1 (SNORD3B-1), small nucleolar RNA [NR_003271]	ENSG00000265185.1	Exonic	chr17:18965225-18965807_F	0.0037649	0.0870634	0.730818
A_19_P00317878	PREDICTED: Homo sapiens hypothetical LOC100652730 (LOC100652730), miscRNA [XR_132670]	ENSG00000228705.1	Exonic	chr20:61405480-61406764_R	0.00380225	0.0875063	1.16152
A_19_P00315793	lincRNA:chr9:138999950-139001270 reverse strand	ENSG00000260193.1	Exonic	chr9:138999654-139001270_R	0.00452433	0.0890495	1.22548
A_19_P00316541	Homo sapiens small nucleolar RNA host gene 5 (non-protein coding) (SNHG5), non-coding RNA [NR_003038]	ENSG00000203875.5	Exonic	chr6:86370710-86388451_R	0.00406918	0.0890495	0.879251
A_19_P00316659	Homo sapiens small nucleolar RNA host gene 5 (non-protein coding) (SNHG5), non-coding RNA [NR_003038]	ENSG00000203875.5	Exonic	chr6:86370710-86388451_R	0.00394689	0.0890495	0.902462
A_19_P00316799	lincRNA:chr8:129001484-129060852 forward strand	ENSG00000249859.2	Exonic	chr8:128806779-129113499_F	0.00459075	0.0890495	0.917588
A_19_P00317120	lincRNA:chr5:92768070-92899138 reverse strand	ENSG00000237187.3	nonExonic	chr5:92746995-92921354_R	0.00484535	0.0890495	1.09794
A_19_P00317412	Homo sapiens uncharacterized LOC728431 (LOC728431), non-coding RNA [NR_038842]	ENSG00000233621.1	Exonic	chr1:37920480-37940012_R	0.00448351	0.0890495	0.914722
A_19_P00317523	lincRNA:chr6:86387044-86387458 reverse strand	ENSG00000203875.5	Exonic	chr6:86370710-86388451_R	0.00495524	0.0890495	0.830773
A_19_P00318461	GB	ENSG00000203635.2	Exonic	chr2:1624282-1629191_R	0.00437256	0.0890495	1.10465
A_19_P00318652	lincRNA:chr8:67834505-67837776 reverse strand	ENSG00000245910.3	Exonic	chr8:67833919-67838633_R	0.004323	0.0890495	0.893439
A_19_P00318761	BROAD Institute lincRNA (XLOC_011803), lincRNA [TCONS_00024895]	ENSG00000260300.1	Exonic	chr16:83941738-83985058_F	0.00446877	0.0890495	1.06898
A_19_P00318899	lincRNA:chr1:61419154-61436417 reverse strand	ENSG00000237928.1	nonExonic	chr1:61405911-61436448_R	0.00504862	0.0890495	1.08152
A_19_P00319890	Homo sapiens long intergenic non-protein coding RNA 313 (LINC00313), non-coding RNA [NR_026863]	ENSG00000185186.4	Exonic	chr21:44881974-44899414_R	0.00404122	0.0890495	1.13988
A_19_P00321839	BROAD Institute lincRNA (XLOC_014200), lincRNA [TCONS_00029403]	ENSG00000226169.1	Exonic	chr22:28112468-28117665_F	0.00455908	0.0890495	1.10762
A_19_P00322705	Homo sapiens myocardial infarction associated transcript (non-protein coding) (MIAT), transcript variant 1, non-coding RNA [NR_003491]	ENSG00000225783.2	Exonic	chr22:27042392-27072438_F	0.00484036	0.0890495	0.889556
A_19_P00323737	Homo sapiens protein tyrosine phosphatase, non-receptor type 14 (PTPN14), mRNA [NM_005401]	ENSG00000228470.1	nonExonic	chr1:214517515-214530958_R	0.00414837	0.0890495	0.804465
A_19_P00324470	Homo sapiens MIR143 host gene (non-protein coding) (MIR143HG), non-coding RNA [NR_027180]	ENSG00000269936.1	Exonic	chr5:148809849-148812397_F	0.00469596	0.0890495	0.58981
A_19_P00325528	lincRNA:chr10:31600144-31607418 reverse strand	ENSG00000237036.3	nonExonic	chr10:31596646-31608810_R	0.00434759	0.0890495	1.10575
A_19_P00801666	lincRNA:chr6:36115572-36151897 reverse strand	ENSG00000246982.2	nonExonic	chr6:36114475-36164982_R	0.00463473	0.0890495	0.925817
A_19_P00802433	NM_105511 ATP binding {Arabidopsis thaliana} (exp=-1; wgp=0; cg=0), partial (4%) [THC2716204]	ENSG00000235899.1	Exonic	chr6:53493178-53496192_F	0.00492303	0.0890495	1.32814
A_19_P00802476	lincRNA:chr6:22145931-22146379 reverse strand	ENSG00000260455.1	nonExonic	chr6:22135186-22147422_R	0.00456236	0.0890495	1.09445
A_19_P00803272	lincRNA:chr3:149784985-149796785 forward strand	ENSG00000243944.1	nonExonic	chr3:149757001-149931513_F	0.00474224	0.0890495	1.15778
A_19_P00805268	lincRNA:chr2:216635205-216635568 reverse strand	ENSG00000235770.1	nonExonic	chr2:216476286-216708445_R	0.00456526	0.0890495	1.06457
A_19_P00812474	lincRNA:chr20:57391455-57403780 reverse strand	ENSG00000235590.3	nonExonic	chr20:57393974-57425958_R	0.00389127	0.0890495	0.887718
A_23_P137103	Homo sapiens eukaryotic translation initiation factor 4A1 (EIF4A1), transcript variant 1, mRNA [NM_001416]	ENSG00000264772.1, ENSG00000265500.1	Exonic	chr17:7466604-7485342_F	0.00420519	0.0890495	1.16033
A_23_P254181	Homo sapiens uncharacterized LOC79015 (LOC79015), non-coding RNA [NR_034104]	ENSG00000132832.5	Exonic	chr20:43285092-43324737_R	0.00493391	0.0890495	1.2326
A_23_P382094	Homo sapiens long intergenic non-protein coding RNA 52 (LINC00052), non-coding RNA [NR_026869]	ENSG00000259527.1	Exonic	chr15:88120160-88122917_F	0.00416255	0.0890495	1.33102
A_23_P53324	Homo sapiens 2-oxoglutarate and iron-dependent oxygenase domain containing 2 (OGFOD2), mRNA [NM_024623]	ENSG00000256028.2	Exonic	chr12:123459867-123467454_F	0.00479387	0.0890495	0.887676
A_24_P280328	Homo sapiens testis-specific transcript, Y-linked 3 (non-protein coding) (TTTY3), non-coding RNA [NR_001524]	ENSG00000231141.1	Exonic	chrY:27874637-27879535_F	0.00496103	0.0890495	1.18512
A_24_P927474	PREDICTED: Homo sapiens similar to nucleolar protein family A, member 3 (LOC100289143), mRNA [XM_002343200]	ENSG00000257329.1	nonExonic	chr12:76358220-76360842_F	0.00406582	0.0890495	1.14995
A_32_P23125	Homo sapiens long intergenic non-protein coding RNA 261 (LINC00261), non-coding RNA [NR_001558]	ENSG00000243467.1, ENSG00000259974.1	Exonic	chr20:22528309-22559280_R	0.00419753	0.0890495	1.19376
A_33_P3212716	Homo sapiens cDNA FLJ46080 fis, clone TESTI2004971. [AK127966]	ENSG00000203335.4	Exonic	chr7:153752670-153756646_R	0.00492353	0.0890495	0.85248
A_33_P3214066	Homo sapiens uncharacterized LOC729177 (LOC729177), non-coding RNA [NR_034143]	ENSG00000260455.1	Exonic	chr6:22135186-22147422_R	0.00428199	0.0890495	1.11874
A_33_P3227736	Homo sapiens long intergenic non-protein coding RNA 336 (LINC00336), non-coding RNA [NR_027908]	ENSG00000197251.3	Exonic	chr6:33553883-33561115_R	0.00402364	0.0890495	1.09549
A_33_P3240647	Homo sapiens chromosome 21 open reading frame 2 (C21orf2), mRNA [NM_004928]	ENSG00000241728.1	Exonic	chr21:45748827-45750104_R	0.00473807	0.0890495	0.82058
A_33_P3242453	Homo sapiens HLA complex group 22 (non-protein coding) (HCG22), non-coding RNA [NR_003948]	ENSG00000228789.2	Exonic	chr6:31021227-31027667_F	0.0047577	0.0890495	1.20202
A_33_P3252699	N/A	ENSG00000254451.2	Exonic	chr12:75628520-75692288_F	0.00477813	0.0890495	1.14539
A_33_P3254996	Homo sapiens Down syndrome critical region gene 9 (non-protein coding) (DSCR9), non-coding RNA [NR_026719]	ENSG00000230366.5	Exonic	chr21:38580804-38594037_F	0.00504566	0.0890495	1.13027
A_33_P3284311	full-length cDNA clone CS0DI026YN15 of Placenta Cot 25-normalized of Homo sapiens (human) [CR622587]	ENSG00000231110.1	Exonic	chrX:139298187-139298956_R	0.00479234	0.0890495	1.12012
A_33_P3284473	N/A	ENSG00000254035.1	Exonic	chr5:178396391-178417117_F	0.00461097	0.0890495	1.11708
A_33_P3297883	Homo sapiens LP2570 mRNA, complete cds. [AY203937]	ENSG00000259347.1	nonExonic	chr15:67278699-67351591_R	0.00436002	0.0890495	1.11551
A_33_P3305775	N/A	ENSG00000259736.1	Exonic	chr15:91163239-91260372_R	0.0042014	0.0890495	1.08852
A_33_P3307073	DA455367 CTONG2 Homo sapiens cDNA clone CTONG2028771 5', mRNA sequence [DA455367]	ENSG00000258808.1	Exonic	chr14:51858846-51863853_R	0.00498301	0.0890495	1.14353
A_33_P3309725	N/A	ENSG00000182057.4	Exonic	chr22:42665759-42671202_F	0.00499379	0.0890495	1.13059
A_33_P3316671	N/A	ENSG00000224746.1	nonExonic	chr7:135611203-135617629_F	0.00480806	0.0890495	1.09995
A_33_P3321996	DB053889 TESTI2 Homo sapiens cDNA clone TESTI2044585 5', mRNA sequence [DB053889]	ENSG00000232085.1	Exonic	chr1:243327940-243332747_F	0.00483246	0.0890495	0.923856
A_33_P3328782	Homo sapiens uncharacterized LOC26082 (DKFZP434L187), non-coding RNA [NR_026771]	ENSG00000225930.3	Exonic	chr15:30488239-30506743_F	0.00462365	0.0890495	1.09427
A_33_P3368383	Homo sapiens long intergenic non-protein coding RNA 314 (LINC00314), non-coding RNA [NR_027246]	ENSG00000178457.3	Exonic	chr21:29385682-29395552_F	0.00485913	0.0890495	1.06781
A_33_P3372207	N/A	ENSG00000228918.1	nonExonic	chr1:182098445-182283196_R	0.00416149	0.0890495	0.848721
A_33_P3374398	Homo sapiens cDNA FLJ39784 fis, clone SPLEN2002314. [AK097103]	ENSG00000261222.2	Exonic	chr17:72595979-72603368_F	0.00438092	0.0890495	1.24191
A_33_P3391756	N/A	ENSG00000225285.1	Exonic	chr1:1365919-1369953_R	0.00505416	0.0890495	0.900989
A_33_P3395201	DB026495 TESTI2 Homo sapiens cDNA clone TESTI2008712 5', mRNA sequence [DB026495]	ENSG00000258203.1	Exonic	chr12:48399060-48405010_R	0.00432627	0.0890495	1.1296
A_33_P3397348	Homo sapiens uncharacterized LOC149134 (LOC149134), non-coding RNA [NR_015422]	ENSG00000227953.2	Exonic	chr1:246939315-246955687_F	0.00502323	0.0890495	0.911959
A_33_P3402284	Homo sapiens long intergenic non-protein coding RNA 284 (LINC00284), non-coding RNA [NR_026955]	ENSG00000233725.2	Exonic	chr13:44482850-44604597_F	0.00488699	0.0890495	0.894066
A_33_P3404316	Homo sapiens mir-100-let-7a-2 cluster host gene (non-protein coding) (MIR100HG), non-coding RNA [NR_024430]	ENSG00000255248.2	Exonic	chr11:121899063-121987031_R	0.00426856	0.0890495	0.727095
A_33_P3406796	Q9NP08_HUMAN (Q9NP08) H6 homeodomain protein, partial (6%) [THC2659841]	ENSG00000249082.1	Exonic	chr5:134374528-134375737_R	0.00467471	0.0890495	1.65595
A_33_P3422265	PREDICTED: Homo sapiens hypothetical LOC729305 (LOC729305), miscRNA [XR_132809]	ENSG00000251226.1	Exonic	chr11:134605490-134633704_F	0.0043463	0.0890495	0.897043
A_33_P3439919	DA569006 HEMBA1 Homo sapiens cDNA clone HEMBA1001979 5', mRNA sequence [DA569006]	ENSG00000254028.1	Exonic	chr8:135844990-135846725_F	0.00422513	0.0890495	1.07011
A_33_P3492791	PREDICTED: Homo sapiens hypothetical LOC286178 (LOC286178), miscRNA [XR_108909]	ENSG00000254139.1	Exonic	chr8:58658708-58662758_F	0.00460399	0.0890495	1.26255
A_33_P3565133	Homo sapiens uncharacterized LOC400238 (LOC400238), non-coding RNA [NR_033986]	ENSG00000233208.1	Exonic	chr14:90921574-90925249_F	0.00491847	0.0890495	1.17046
A_33_P3706494	Homo sapiens uncharacterized LOC284294 (LOC284294), non-coding RNA [NR_033881]	ENSG00000267134.1	Exonic	chr18:61771325-62090836_F	0.00471246	0.0890495	0.907063
A_33_P3738799	Homo sapiens uncharacterized LOC340074 (LOC340074), non-coding RNA [NR_027127]	ENSG00000251045.1	Exonic	chr5:134984273-134989624_R	0.00492052	0.0890495	0.906966
A_33_P3801085	Homo sapiens uncharacterized LOC641365 (LOC641365), non-coding RNA [NR_037866]	ENSG00000248307.1	Exonic	chr4:138948576-139051863_R	0.00428441	0.0890495	1.16943
A_33_P3804022	Homo sapiens uncharacterized LOC253573 (LOC253573), non-coding RNA [NR_033844]	ENSG00000224406.1	Exonic	chr3:186172771-186211450_R	0.00472584	0.0890495	1.06865
A_33_P3885807	Homo sapiens cDNA clone IMAGE:4822188. [BC040220]	ENSG00000255043.1	Exonic	chr11:19524219-19528776_R	0.00482361	0.0890495	1.09336
A_33_P3348559	Homo sapiens cDNA clone IMAGE:5303925. [BC039440]	ENSG00000260253.1	Exonic	chr8:29209937-29210687_R	0.00509137	0.0893777	0.920309
A_33_P3364651	Homo sapiens cDNA FLJ90405 fis, clone NT2RP2006099. [AK074886]	ENSG00000226091.3	Exonic	chr12:8448582-8549399_R	0.00513916	0.0898885	1.1166
A_19_P00321502	lincRNA:chr18:39093651-39100641 reverse strand	ENSG00000267313.2	Exonic	chr18:39047395-39212149_R	0.00516749	0.0900566	1.07902
A_19_P00320322	lincRNA:chr17:62761217-62762236 reverse strand	ENSG00000215769.4	nonExonic	chr17:62745781-62778117_R	0.00525932	0.091326	1.17658
A_19_P00317054	Q8SQ10_MACNE (Q8SQ10) Pancreatic ribonuclease, partial (11%) [THC2665784]	ENSG00000228956.3	Exonic	chr3:18486516-18959184_F	0.00547108	0.0916931	0.882268
A_19_P00321511	Homo sapiens small nucleolar RNA host gene 5 (non-protein coding) (SNHG5), non-coding RNA [NR_003038]	ENSG00000203875.5	Exonic	chr6:86370710-86388451_R	0.00541435	0.0916931	0.901561
A_19_P00807332	lincRNA:chr12:70630083-70636758 reverse strand	ENSG00000257815.1	nonExonic	chr12:70297813-70637140_R	0.00538536	0.0916931	0.920061
A_19_P00813302	lincRNA:chr5:141770041-141871791 forward strand	ENSG00000231185.2	nonExonic	chr5:141704858-142051566_F	0.00545522	0.0916931	0.938273
A_23_P168165	Homo sapiens chromosome 6 open reading frame 208 (C6orf208), non-coding RNA [NR_026780]	ENSG00000231690.2	Exonic	chr6:170190417-170202969_F	0.00546777	0.0916931	1.11586
A_24_P287233	Homo sapiens ADP-ribosylation-like factor 6 interacting protein 4 (ARL6IP4), transcript variant 4, mRNA [NM_001002252]	ENSG00000256028.2	Exonic	chr12:123459867-123467454_F	0.00542087	0.0916931	0.93829
A_24_P787889	Homo sapiens transmembrane protein 191B (TMEM191B), mRNA [NM_001242313]	ENSG00000206176.5	Exonic	chr22:20378814-20380440_F	0.00543754	0.0916931	0.887823
A_33_P3762913	Homo sapiens uncharacterized LOC100216546 (LOC100216546), non-coding RNA [NR_039981]	ENSG00000228393.3	nonExonic	chr7:104590762-104653491_R	0.0053098	0.0916931	0.884938
A_33_P3816280	Homo sapiens uncharacterized LOC146513 (LOC146513), non-coding RNA [NR_038438]	ENSG00000268532.1	Exonic	chr16:86320033-86326995_F	0.00544876	0.0916931	1.07797
A_33_P3883985	Homo sapiens lipase maturation factor 1 (LMF1), transcript variant 4, non-coding RNA [NR_036442]	ENSG00000260807.2	Exonic	chr16:1025761-1031596_R	0.00532047	0.0916931	0.661041
A_19_P00809030	Q8IVV4_HUMAN (Q8IVV4) TPTEps1 protein (Fragment), partial (23%) [THC2604663]	ENSG00000226383.1	Exonic	chr2:156868129-156881125_R	0.00558403	0.0929383	1.10867
A_33_P3270332	Homo sapiens uncharacterized LOC100287792 (LOC100287792), non-coding RNA [NR_040021]	ENSG00000204117.1	Exonic	chr20:36305312-36311636_F	0.0055691	0.0929383	0.924554
A_19_P00318121	lincRNA:chr14:92223102-92223962 reverse strand	ENSG00000260711.1	Exonic	chr14:92223103-92226142_R	0.00560729	0.0930038	0.812927
A_24_P255233	Homo sapiens uncharacterized LOC100190938 (LOC100190938), transcript variant 2, non-coding RNA [NR_024462]	ENSG00000197291.4	Exonic	chr17:40905932-40913275_R	0.00562964	0.0930535	1.10224
A_33_P3238201	Homo sapiens cDNA FLJ35847 fis, clone TESTI2006879. [AK093166]	ENSG00000259721.1	Exonic	chr15:33009471-33011208_R	0.00568311	0.0936155	1.08658
A_19_P00316552	lincRNA:chr2:111992304-111994467 reverse strand	ENSG00000172965.7	nonExonic	chr2:111965353-112252677_R	0.00588567	0.0936502	1.17954
A_19_P00317016	BROAD Institute lincRNA (XLOC_006037), lincRNA [TCONS_00012989]	ENSG00000263683.1	nonExonic	chr7:30589833-30591185_F	0.00578538	0.0936502	1.10937
A_19_P00318202	BX095211 Soares fetal liver spleen 1NFLS Homo sapiens cDNA clone IMAGp998P22654, mRNA sequence [BX095211]	ENSG00000250436.1	Exonic	chr4:74374520-74399845_F	0.00589131	0.0936502	1.09446
A_19_P00319217	lincRNA:chr3:63091654-63099571 forward strand	ENSG00000244342.1	Exonic	chr3:62936105-63110738_F	0.00595779	0.0936502	1.14637
A_19_P00322944	Homo sapiens small nucleolar RNA host gene 5 (non-protein coding) (SNHG5), non-coding RNA [NR_003038]	ENSG00000203875.5	Exonic	chr6:86370710-86388451_R	0.00592505	0.0936502	0.909516
A_19_P00804780	lincRNA:chr19:21738810-21785185 reverse strand	ENSG00000268081.1	nonExonic	chr19:21737442-21752039_R	0.00586166	0.0936502	1.11096
A_19_P00805639	lincRNA:chr1:9233849-9234611 reverse strand	ENSG00000228526.1	nonExonic	chr1:9228327-9262678_R	0.00584002	0.0936502	1.1678
A_33_P3223522	AGENCOURT_6494664 NIH_MGC_124 Homo sapiens cDNA clone IMAGE:5727402 5', mRNA sequence [BM544686]	ENSG00000250378.1	nonExonic	chr5:135148356-135162271_F	0.00591027	0.0936502	1.10742
A_33_P3249958	Homo sapiens uncharacterized LOC642852 (LOC642852), non-coding RNA [NR_026943]	ENSG00000215447.3	Exonic	chr21:46707967-46711653_F	0.0059498	0.0936502	0.931224
A_33_P3358676	PREDICTED: Homo sapiens hypothetical protein FLJ20444 (FLJ20444), miscRNA [XR_132891]	ENSG00000234665.3	Exonic	chr9:66513488-66553911_R	0.00584916	0.0936502	0.933735
A_33_P3365408	Homo sapiens uncharacterized LOC283314 (MATL2963), non-coding RNA [NR_026947]	ENSG00000205885.3	Exonic	chr12:7260648-7275097_F	0.00584537	0.0936502	1.12848
A_33_P3368900	N/A	ENSG00000245067.2	nonExonic	chr4:57975928-58071676_F	0.00584477	0.0936502	0.858635
A_33_P3389678	Homo sapiens signal peptide peptidase-like 2B (SPPL2B), transcript variant 3, mRNA [NM_001077238]	ENSG00000005206.11	Exonic	chr19:2328617-2355099_F	0.00587911	0.0936502	0.890817
A_33_P3423285	PREDICTED: Homo sapiens putative uncharacterized protein FLJ46541-like (LOC100652926), mRNA [XM_003403511]	ENSG00000206573.4	Exonic	chr3:9391373-9440263_R	0.00591285	0.0936502	1.11566
A_19_P00801519	lincRNA:chr12:48222833-48230658 forward strand	ENSG00000257488.1	nonExonic	chr12:48220637-48231681_F	0.00601239	0.0942007	0.909108
A_19_P00316739	lincRNA:chr7:130630477-130646009 reverse strand	ENSG00000231721.2	nonExonic	chr7:130626519-130794935_R	0.00608131	0.094202	1.14909
A_19_P00319385	lincRNA:chr2:139228654-139231605 reverse strand	ENSG00000228043.1	nonExonic	chr2:139175854-139259268_R	0.0060851	0.094202	1.0682
A_19_P00809697	BROAD Institute lincRNA (XLOC_000670), lincRNA [TCONS_00002277]	ENSG00000223764.1	Exonic	chr1:852250-855072_R	0.00609081	0.094202	0.92827
A_33_P3826460	Homo sapiens TAG1 mRNA, complete sequence. [AY328030]	ENSG00000248131.1	Exonic	chr5:12574969-12804475_F	0.0060805	0.094202	1.12559
A_33_P3279539	Homo sapiens testis-specific transcript, Y-linked 17A (non-protein coding) (TTTY17A), non-coding RNA [NR_001526]	ENSG00000228240.1	Exonic	chrY:24997731-24998862_F	0.00614145	0.0946807	0.782115
A_19_P00318492	ALU4_HUMAN (P39191) Alu subfamily SB2 sequence contamination warning entry, partial (26%) [THC2519857]	ENSG00000214145.2	Exonic	chr3:194014254-194030592_R	0.00623062	0.0947609	0.908363
A_19_P00322436	XM_749466 clathrin-coated vesicle protein {Aspergillus fumigatus Af293} (exp=-1; wgp=0; cg=0), partial (10%) [THC2651859]	ENSG00000236780.1	Exonic	chr2:67350489-67442451_R	0.00619938	0.0947609	0.631182
A_19_P00802970	lincRNA:chr1:71522237-71527912 forward strand	ENSG00000235079.1	Exonic	chr1:71514538-71532867_F	0.00620902	0.0947609	0.897841
A_19_P00805664	lincRNA:chr11:134349065-134403815 forward strand	ENSG00000255545.3	nonExonic	chr11:134306367-134375555_F	0.00617356	0.0947609	1.12192
A_24_P416257	Homo sapiens golgi-associated, gamma adaptin ear containing, ARF binding protein 2 (GGA2), mRNA [NM_015044]	ENSG00000260208.1	Exonic	chr16:23474937-23476658_R	0.00624516	0.0947609	0.873922
A_33_P3364631	N/A	ENSG00000258137.1	Exonic	chr12:54747445-54891472_F	0.00629445	0.09491	1.19831
A_33_P3740529	Homo sapiens, clone IMAGE:5741993, mRNA. [BC039526]	ENSG00000246331.2	Exonic	chr12:30908008-30933673_F	0.00629161	0.09491	0.910733
A_19_P00322702	Homo sapiens small nucleolar RNA host gene 5 (non-protein coding) (SNHG5), non-coding RNA [NR_003038]	ENSG00000203875.5	Exonic	chr6:86370710-86388451_R	0.00632255	0.0950358	0.890488
A_19_P00317743	Homo sapiens small nucleolar RNA host gene 5 (non-protein coding) (SNHG5), non-coding RNA [NR_003038]	ENSG00000203875.5	Exonic	chr6:86370710-86388451_R	0.00649458	0.0961197	0.900745
A_19_P00320819	lincRNA:chr7:22895704-22896694 forward strand	ENSG00000228649.3	Exonic	chr7:22893875-22901021_F	0.00647714	0.0961197	1.11119
A_23_P401024	Homo sapiens long intergenic non-protein coding RNA 304 (LINC00304), non-coding RNA [NR_024347]	ENSG00000180422.3	Exonic	chr16:89225554-89230653_F	0.00644998	0.0961197	0.935022
A_24_P896205	PREDICTED: Homo sapiens hypothetical LOC645722, transcript variant 2 (LOC645722), miscRNA [XR_132630]	ENSG00000267131.1, ENSG00000267280.1	Exonic	chr17:59439029-59488916_R	0.00649104	0.0961197	0.78582
A_33_P3741059	PREDICTED: Homo sapiens hypothetical LOC100506459 (LOC100506459), miscRNA [XR_110492]	ENSG00000224950.1, ENSG00000230381.1	Exonic	chr1:116971673-117105789_R	0.00642497	0.0961197	1.31861
A_19_P00319130	lincRNA:chr8:142262384-142263391 reverse strand	ENSG00000253307.1	nonExonic	chr8:142262385-142263391_R	0.00660906	0.0972159	1.21325
A_33_P3323979	Homo sapiens uncharacterized LOC339874 (LOC339874), non-coding RNA [NR_038976]	ENSG00000250608.1	Exonic	chr3:131043936-131100319_R	0.00659904	0.0972159	1.11567
A_19_P00318610	lincRNA:chr18:59244297-59295311 reverse strand	ENSG00000267316.1	Exonic	chr18:59238575-59246689_R	0.00675072	0.098975	1.11343
A_19_P00807452	lincRNA:chr14:53687975-53843100 forward strand	ENSG00000237356.1	nonExonic	chr14:53635772-54153976_F	0.00679985	0.098975	0.921914
A_33_P3286988	601823216F1 NIH_MGC_77 Homo sapiens cDNA clone IMAGE:4043354 5', mRNA sequence [BF106382]	ENSG00000259647.1	Exonic	chr15:30297646-30338051_R	0.00681891	0.098975	1.1063
A_33_P3294679	Homo sapiens Smith-Magenis syndrome chromosome region, candidate 5 (non-protein coding) (SMCR5), non-coding RNA [NR_024007]	ENSG00000226746.2	Exonic	chr17:17680000-17682843_R	0.00680519	0.098975	1.1761
A_33_P3316088	N/A	ENSG00000223390.1	Exonic	chr1:52499063-52509951_F	0.00683154	0.098975	1.315
A_19_P00328164	lincRNA:chrX:45367106-45385406 forward strand	ENSG00000229563.1	nonExonic	chrX:45364633-45489447_F	0.00691146	0.0995332	1.12911
A_33_P3220105	Homo sapiens uncharacterized LOC644246 (LOC644246), non-coding RNA [NR_034172]	ENSG00000214401.4	Exonic	chr17:44270942-44274089_F	0.0069021	0.0995332	0.905872
A_19_P00317897	N/A	ENSG00000203739.3	Exonic	chr1:173386932-173430501_R	0.0072875	0.100145	0.865489
A_19_P00319872	Homo sapiens uncharacterized LOC100505474 (LOC100505474), non-coding RNA [NR_040025]	ENSG00000267712.1, ENSG00000206129.3	Exonic	chr18:53670844-53858493_R	0.00720562	0.100145	0.948793
A_19_P00319931	lincRNA:chr2:208110159-208111981 reverse strand	ENSG00000223725.2	nonExonic	chr2:208104588-208394519_R	0.00727312	0.100145	1.1348
A_19_P00320685	BROAD Institute lincRNA (XLOC_011430), lincRNA [TCONS_00023631]	ENSG00000236914.3	Exonic	chr15:38361682-38365160_R	0.00730976	0.100145	1.07115
A_19_P00320761	lincRNA:chr3:8615411-8634810 reverse strand	ENSG00000224884.1, ENSG00000227110.2	Exonic	chr3:7994492-8653610_R	0.00711061	0.100145	0.947463
A_19_P00321096	BX424349 Homo sapiens FETAL LIVER Homo sapiens cDNA clone CS0DM012YG18 5-PRIME, mRNA sequence [BX424349]	ENSG00000233714.1	Exonic	chr2:23570525-23574735_F	0.00712677	0.100145	1.17527
A_19_P00330314	lincRNA:chr5:86405094-86425344 forward strand	ENSG00000249061.1	nonExonic	chr5:86263138-86433529_F	0.00733061	0.100145	0.921485
A_19_P00801874	lincRNA:chr7:22612913-22613098 reverse strand	ENSG00000225541.1	nonExonic	chr7:22611226-22701411_R	0.00711538	0.100145	1.10257
A_23_P311670	Homo sapiens chromosome 14 open reading frame 48 (C14orf48), transcript variant 3, non-coding RNA [NR_024184]	ENSG00000175699.8	Exonic	chr14:94463616-94478040_F	0.0073495	0.100145	1.09558
A_23_P336060	non-protein coding RNA 269 [Source:HGNC Symbol;Acc:26586] [ENST00000399711]	ENSG00000215162.1	Exonic	chrX:68399400-68429767_F	0.00709974	0.100145	1.14914
A_32_P110655	Homo sapiens uncharacterized LOC100129515 (LOC100129515), non-coding RNA [NR_033941]	ENSG00000224107.1	Exonic	chrX:134252881-134254454_R	0.00703793	0.100145	0.926727
A_32_P135902	Homo sapiens eukaryotic translation initiation factor 4A1 (EIF4A1), transcript variant 1, mRNA [NM_001416]	ENSG00000264772.1, ENSG00000265500.1	Exonic	chr17:7466604-7485342_F	0.00730564	0.100145	1.21809
A_33_P3237804	Homo sapiens mRNA full length insert cDNA clone EUROIMAGE 381867. [AL109667]	ENSG00000259546.1	Exonic	chr15:81188531-81241208_R	0.00723117	0.100145	1.15116
A_33_P3260862	ALU7_HUMAN (P39194) Alu subfamily SQ sequence contamination warning entry, partial (14%) [THC2503512]	ENSG00000260660.1	Exonic	chr15:75519094-75526292_R	0.00729666	0.100145	1.16297
A_33_P3268726	N/A	ENSG00000250195.1	Exonic	chr4:139741108-139933800_R	0.00722759	0.100145	1.18271
A_33_P3270767	RST23433 Athersys RAGE Library Homo sapiens cDNA, mRNA sequence [BG204039]	ENSG00000243550.2	Exonic	chr3:149983199-150005160_R	0.00724029	0.100145	0.936541
A_33_P3289825	Homo sapiens cDNA FLJ43686 fis, clone TBAES2001751. [AK125674]	ENSG00000233806.2	nonExonic	chr2:242823514-243020873_F	0.00720876	0.100145	1.08155
A_33_P3328837	Q7Z612_HUMAN (Q7Z612) Acidic ribosomal phosphoprotein P1, partial (56%) [THC2621677]	ENSG00000267002.1	nonExonic	chr17:41316200-41322420_R	0.00714595	0.100145	0.892412
A_33_P3329356	N/A	ENSG00000232021.2	Exonic	chr4:109088681-109177992_F	0.00718423	0.100145	0.865272
A_33_P3388574	Uncharacterized protein [Source:UniProtKB/TrEMBL;Acc:E7ES41] [ENST00000378417]	ENSG00000205037.2	Exonic	chr16:88121647-88134591_R	0.00737972	0.100272	1.11062
A_19_P00320549	lincRNA:chr8:129092514-129095081 forward strand	ENSG00000249859.2	nonExonic	chr8:128806779-129113499_F	0.00744456	0.100525	1.1357
A_19_P00801945	Homo sapiens uncharacterized locus LOC441204 (LOC441204), non-coding RNA [NR_015364]	ENSG00000214870.4	Exonic	chr7:26438213-26538594_F	0.00746101	0.100525	0.794903
A_32_P157208	Homo sapiens uncharacterized LOC572558 (LOC572558), non-coding RNA [NR_015423]	ENSG00000224958.1	Exonic	chr9:70970105-70972768_R	0.007425	0.100525	0.940508
A_19_P00318846	lincRNA:chr10:4284540-4284771 reverse strand	ENSG00000233117.1	nonExonic	chr10:4277752-4285981_R	0.00749309	0.100675	1.08504
A_33_P3692984	Homo sapiens hypothetical protein LOC283486, mRNA (cDNA clone IMAGE:4837527). [BC035264]	ENSG00000259831.1	Exonic	chr13:111462023-111465431_R	0.00752708	0.10085	1.07729
A_33_P3617655	Homo sapiens uncharacterized LOC339442 (LOC339442), non-coding RNA [NR_038928]	ENSG00000237290.1	Exonic	chr1:38674706-38680439_R	0.00755526	0.100947	1.09616
A_19_P00318114	Q6NT14_HUMAN (Q6NT14) ZNF80 protein (Fragment), partial (13%) [THC2502314]	ENSG00000248176.1	Exonic	chr4:29119930-29204392_F	0.00759218	0.101159	0.921971
A_19_P00317558	lincRNA:chr6:86387201-86388404 reverse strand	ENSG00000203875.5	Exonic	chr6:86370710-86388451_R	0.00762545	0.101322	0.847427
A_19_P00319095	Homo sapiens small nucleolar RNA host gene 5 (non-protein coding) (SNHG5), non-coding RNA [NR_003038]	ENSG00000203875.5	Exonic	chr6:86370710-86388451_R	0.00775888	0.101799	0.908398
A_19_P00806628	lincRNA:chr6:168589101-168600201 forward strand	ENSG00000234768.1	nonExonic	chr6:168595038-168605181_F	0.00774969	0.101799	1.13079
A_33_P3209170	Homo sapiens chromosome X open reading frame 51A (CXorf51A), mRNA [NM_001144064]	ENSG00000235699.2	Exonic	chrX:145891302-145891927_F	0.00769185	0.101799	1.10175
A_33_P3352148	Homo sapiens ArfGAP with GTPase domain, ankyrin repeat and PH domain 2 (AGAP2), transcript variant 1, mRNA [NM_001122772]	ENSG00000257499.2	Exonic	chr12:58117544-58119448_R	0.00776721	0.101799	0.868062
A_33_P3410232	Homo sapiens lymphocyte antigen 6 complex, locus G6E (pseudogene) (LY6G6E), transcript variant 1, non-coding RNA [NR_024541]	ENSG00000204422.7	Exonic	chr6:31654739-31681849_R	0.00776351	0.101799	0.901096
A_19_P00323445	lincRNA:chr13:79987824-79996324 forward strand	ENSG00000227354.1	nonExonic	chr13:79980444-79997090_F	0.00780096	0.101877	0.919764
A_33_P3239467	Homo sapiens long intergenic non-protein coding RNA 479 (LINC00479), non-coding RNA [NR_027272]	ENSG00000236384.3	Exonic	chr21:43131680-43135935_R	0.00781549	0.101877	0.911239
A_19_P00320831	lincRNA:chr11:130735003-130735347 reverse strand	ENSG00000254842.2	nonExonic	chr11:130714086-130735456_R	0.00789243	0.101936	1.05884
A_19_P00321598	Q2I700_9GAST (Q2I700) NADH dehydrogenase subunit 1, partial (7%) [THC2764903]	ENSG00000237525.2	Exonic	chr2:216397856-216578618_F	0.00794723	0.101936	0.934488
A_19_P00322354	Homo sapiens MAGI2 antisense RNA 3 (non-protein coding) (MAGI2-AS3), transcript variant 1, non-coding RNA [NR_038343]	ENSG00000234456.2	Exonic	chr7:79082198-79100524_F	0.0079128	0.101936	0.929122
A_19_P00811595	lincRNA:chr3:142845360-142851335 forward strand	ENSG00000241679.2	nonExonic	chr3:142842204-142850735_F	0.00793213	0.101936	1.06687
A_23_P251868	Homo sapiens testis-specific transcript, Y-linked 9A (non-protein coding) (TTTY9A), non-coding RNA [NR_001530]	ENSG00000131009.4	Exonic	chrY:20891768-20901083_F	0.00785158	0.101936	1.10152
A_23_P423462	Homo sapiens long intergenic non-protein coding RNA 305 (LINC00305), non-coding RNA [NR_027245]	ENSG00000179676.6	Exonic	chr18:61747243-61816264_R	0.0078743	0.101936	1.1006
A_32_P923011	Homo sapiens family with sequence similarity 138, member A (FAM138A), non-coding RNA [NR_026818]	ENSG00000233630.3	Exonic	chr19:76163-77690_R	0.0080214	0.102614	0.885438
A_19_P00316547	BROAD Institute lincRNA (XLOC_003429), lincRNA [TCONS_00007462]	ENSG00000250681.1	Exonic	chr4:3634756-3635702_F	0.00810546	0.103055	0.830298
A_19_P00320708	Homo sapiens uncharacterized LOC401320 (LOC401320), non-coding RNA [NR_038889]	ENSG00000196295.6, ENSG00000234133.2	Exonic	chr7:30555925-30634425_R	0.00813733	0.103055	0.830457
A_19_P00322966	Homo sapiens uncharacterized LOC92249 (LOC92249), non-coding RNA [NR_015353]	ENSG00000235437.2	Exonic	chrX:62729822-62780929_R	0.0081684	0.103055	1.11277
A_32_P22501	Homo sapiens uncharacterized LOC645212 (LOC645212), transcript variant 1, non-coding RNA [NR_034170]	ENSG00000179523.4	Exonic	chr15:44819455-44829121_R	0.00818438	0.103055	0.889646
A_33_P3283718	Homo sapiens cDNA FLJ43202 fis, clone FEBRA2008360. [AK125192]	ENSG00000215196.4	nonExonic	chr5:17130137-17217156_R	0.00809285	0.103055	1.1689
A_33_P3601163	Homo sapiens uncharacterized LOC147727 (LOC147727), non-coding RNA [NR_024333]	ENSG00000267100.1	Exonic	chr19:10762538-10764520_R	0.00817026	0.103055	0.835308
A_19_P00322442	PREDICTED: Homo sapiens hypothetical LOC100506119, transcript variant 1 (LOC100506119), miscRNA [XR_108951]	ENSG00000233901.1	Exonic	chr9:132094579-132121817_F	0.00829002	0.103841	1.10355
A_33_P3255587	Homo sapiens uncharacterized LOC144817 (LOC144817), non-coding RNA [NR_038433]	ENSG00000235097.1	Exonic	chr13:45373639-45383766_R	0.00827965	0.103841	0.909169
A_19_P00319567	lincRNA:chr8:67834252-67838633 reverse strand	ENSG00000245910.3	Exonic	chr8:67833919-67838633_R	0.00837737	0.104663	1.06935
A_32_P149432	Homo sapiens eukaryotic translation initiation factor 4A1 (EIF4A1), transcript variant 1, mRNA [NM_001416]	ENSG00000264772.1, ENSG00000265500.1	Exonic	chr17:7466604-7485342_F	0.00849115	0.105576	1.15916
A_33_P3325606	Homo sapiens uncharacterized protein LOC100130451 (LOC100130451), mRNA [NM_001242575]	ENSG00000196096.3	Exonic	chr2:214141276-214148929_R	0.0085318	0.105576	0.936305
A_33_P3424496	N/A	ENSG00000235010.1	Exonic	chr10:133994729-133999466_R	0.00853823	0.105576	0.92944
A_33_P3468017	Homo sapiens uncharacterized LOC254099 (LOC254099), non-coding RNA [NR_038869]	ENSG00000223823.1	Exonic	chr1:1072397-1079436_F	0.0085337	0.105576	1.13279
A_33_P3405474	N/A	ENSG00000234779.1	Exonic	chr9:16726812-16727522_F	0.00857713	0.105785	1.43545
A_19_P00315633	N/A	ENSG00000243004.1	Exonic	chr7:19958604-20180076_R	0.00865907	0.106522	1.1195
A_19_P00319262	lincRNA:chr1:159931062-159947153 forward strand	ENSG00000224259.1	nonExonic	chr1:159931008-159948851_F	0.0087743	0.106694	1.10441
A_23_P251268	Homo sapiens ghrelin opposite strand RNA 2 (non-protein coding) (GHRLOS2), non-coding RNA [NR_026829]	ENSG00000231177.4	Exonic	chr3:10326103-10327430_F	0.00878397	0.106694	0.93375
A_33_P3210349	Uncharacterized protein [Source:UniProtKB/TrEMBL;Acc:E7ES41] [ENST00000378417]	ENSG00000205037.2	Exonic	chr16:88121647-88134591_R	0.00875161	0.106694	1.14482
A_33_P3283038	Homo sapiens uncharacterized LOC100129427 (LOC100129427), non-coding RNA [NR_033845]	ENSG00000226122.1	Exonic	chr7:50599457-50611161_F	0.00870959	0.106694	1.11689
A_33_P3384835	PREDICTED: Homo sapiens hypothetical LOC100505719, transcript variant 3 (LOC100505719), miscRNA [XR_110561]	ENSG00000249249.1	Exonic	chr5:114937754-114956356_F	0.0087502	0.106694	0.774863
A_24_P289795	Homo sapiens skin-specific protein (xp33) mRNA, partial cds. [AF005082]	ENSG00000176075.6	Exonic	chr1:152627953-152629280_F	0.00885227	0.107253	0.706794
A_33_P3414027	Homo sapiens uncharacterized LOC727924 (LOC727924), non-coding RNA [NR_015416]	ENSG00000259176.1	Exonic	chr15:22278010-22413497_F	0.00891249	0.107711	0.923796
A_33_P3360392	Homo sapiens long intergenic non-protein coding RNA 92 (LINC00092), non-coding RNA [NR_024129]	ENSG00000225194.2	Exonic	chr9:98782014-98790247_R	0.00897232	0.108163	0.92188
A_19_P00316135	Homo sapiens CYP1B1 antisense RNA 1 (non-protein coding) (CYP1B1-AS1), non-coding RNA [NR_027252]	ENSG00000232973.4	Exonic	chr2:38302791-38408997_F	0.00918715	0.109382	0.892658
A_19_P00808285	Homo sapiens uncharacterized LOC100507194 (LOC100507194), transcript variant 1, non-coding RNA [NR_038295]	ENSG00000230269.1	Exonic	chr6:3182978-3195990_R	0.00912747	0.109382	1.09192
A_32_P206293	Homo sapiens zinc finger protein 322 (ZNF322), transcript variant 1, mRNA [NM_001242797]	ENSG00000233631.1	Exonic	chr6:26634611-26637008_R	0.00912545	0.109382	0.838157
A_33_P3281010	family with sequence similarity 95, member B1 [Source:HGNC Symbol;Acc:32318] [ENST00000455995]	ENSG00000223839.3	Exonic	chr9:42466317-42474239_F	0.00917399	0.109382	1.12993
A_33_P3346032	Homo sapiens cDNA FLJ42952 fis, clone BRSTN2008283. [AK124942]	ENSG00000259523.1	Exonic	chr15:30114834-30116284_F	0.00917774	0.109382	1.11966
A_33_P3371341	Homo sapiens family with sequence similarity 66, member C (FAM66C), non-coding RNA [NR_026788]	ENSG00000226711.2	Exonic	chr12:8332805-8368747_F	0.00928843	0.110314	1.10174
A_19_P00320173	BROAD Institute lincRNA (XLOC_l2_010565), lincRNA [TCONS_l2_00020399]	ENSG00000205959.3	Exonic	chr4:8483997-8514337_F	0.00943135	0.111198	1.18076
A_19_P00325827	lincRNA:chr12:54361178-54362460 reverse strand	ENSG00000228630.1	nonExonic	chr12:54356092-54368740_R	0.00939599	0.111198	1.08809
A_33_P3681776	Homo sapiens uncharacterized LOC255512 (LOC255512), non-coding RNA [NR_029409]	ENSG00000255153.1	Exonic	chr11:1330999-1331937_F	0.00943215	0.111198	0.859541
A_33_P3248843	N/A	ENSG00000222042.1	Exonic	chr21:26541745-26706139_R	0.00950055	0.111287	1.15704
A_33_P3295543	DA825750 PERIC2 Homo sapiens cDNA clone PERIC2006931 5', mRNA sequence [DA825750]	ENSG00000250938.1	Exonic	chr4:120988113-121337921_F	0.00950913	0.111287	1.0905
A_33_P3305973	N/A	ENSG00000249753.2	nonExonic	chr12:64017568-64189498_R	0.00947184	0.111287	1.08586
A_23_P360542	Homo sapiens long intergenic non-protein coding RNA 470 (LINC00470), transcript variant 1, non-coding RNA [NR_023925]	ENSG00000132204.9	Exonic	chr18:1254384-1408345_R	0.00957603	0.111798	1.27396
A_33_P3534905	Homo sapiens uncharacterized LOC441374 (FLJ42969), non-coding RNA [NR_033962]	ENSG00000248599.1	Exonic	chr8:102064282-102088479_F	0.00964136	0.112288	0.921143
A_19_P00320760	lincRNA:chr3:8615411-8634810 reverse strand	ENSG00000224884.1, ENSG00000227110.2	Exonic	chr3:7994492-8653610_R	0.00975014	0.113008	0.919407
A_33_P3279362	Homo sapiens GRIK1 antisense RNA 1 (non-protein coding) (GRIK1-AS1), non-coding RNA [NR_027021]	ENSG00000174680.5	Exonic	chr21:31120494-31136321_F	0.00972857	0.113008	1.11111
A_32_P12327	PREDICTED: Homo sapiens hypothetical LOC643783, transcript variant 2 (LOC643783), miscRNA [XR_110056]	ENSG00000248866.1	Exonic	chr4:53525573-53527835_F	0.00979825	0.113021	0.877079
A_33_P3388536	Homo sapiens uncharacterized LOC728752 (LOC728752), non-coding RNA [NR_036504]	ENSG00000267309.1	Exonic	chr19:36980551-36981942_F	0.00979765	0.113021	0.944602
A_24_P182892	Homo sapiens solute carrier family 19, member 3 (SLC19A3), mRNA [NM_025243]	ENSG00000240115.1	Exonic	chr2:228549966-228551622_R	0.00984097	0.113242	0.956145
A_19_P00321190	Q81CU5_BACCR (Q81CU5) Myo-inositol-1-phosphate synthase , partial (9%) [THC2654966]	ENSG00000253301.1	Exonic	chr8:58055248-58152857_F	0.00998594	0.114492	1.05858
A_32_P111306	Homo sapiens long intergenic non-protein coding RNA 189 (LINC00189), non-coding RNA [NR_027072]	ENSG00000215533.4	Exonic	chr21:30565801-30660526_F	0.010021	0.114492	1.11052
A_32_P170397	HCG1998685 [Source:UniProtKB/TrEMBL;Acc:Q8TCB4] [ENST00000309874]	ENSG00000174171.3	Exonic	chr15:42184991-42189585_F	0.0100158	0.114492	0.707709
A_19_P00319050	N/A	ENSG00000172965.7	Exonic	chr2:111965353-112252677_R	0.0102012	0.116	1.22441
A_33_P3249696	Homo sapiens uncharacterized LOC284215 (LOC284215), non-coding RNA [NR_036489]	ENSG00000261520.1	Exonic	chr18:4264602-4295405_F	0.0101904	0.116	0.720859
A_19_P00319066	lincRNA:chr8:122966846-123139423 reverse strand	ENSG00000254303.1	Exonic	chr8:122966879-123139423_R	0.0104157	0.118159	1.10543
A_33_P3362267	Homo sapiens DiGeorge syndrome critical region gene 10 (DGCR10), non-coding RNA [NR_026651]	ENSG00000237517.4	nonExonic	chr22:18958027-19018755_F	0.0104406	0.118163	1.24543
A_33_P3394883	DA144367 BRAMY2 Homo sapiens cDNA clone BRAMY2000575 5', mRNA sequence [DA144367]	ENSG00000222032.1	Exonic	chr2:238337563-238343465_R	0.0104934	0.118204	1.05694
A_33_P3615334	Homo sapiens cDNA FLJ46134 fis, clone TESTI2051873. [AK128015]	ENSG00000228918.1	Exonic	chr1:182098445-182283196_R	0.0104778	0.118204	1.0961
A_19_P00812269	lincRNA:chr15:69951596-69988646 forward strand	ENSG00000259641.1	nonExonic	chr15:69884468-69988089_F	0.0106034	0.118886	0.907976
A_33_P3299225	N/A	ENSG00000248965.1	Exonic	chr5:168420005-168422682_F	0.0105913	0.118886	1.22024
A_19_P00316183	BROAD Institute lincRNA (XLOC_l2_008434), lincRNA [TCONS_l2_00016082]	ENSG00000235770.1	Exonic	chr2:216476286-216708445_R	0.0107955	0.119263	1.06123
A_19_P00316377	lincRNA:chr6:29706225-29716785 reverse strand	ENSG00000214922.3	nonExonic	chr6:29694378-29716826_R	0.0107656	0.119263	0.91053
A_19_P00318677	lincRNA:chr18:53772336-53777055 reverse strand	ENSG00000267712.1, ENSG00000206129.3	Exonic	chr18:53670844-53858493_R	0.0107441	0.119263	1.08806
A_19_P00319532	NEK4_HUMAN (P51957) Serine/threonine-protein kinase Nek4 (NimA-related protein kinase 4) (Serine/threonine-protein kinase 2) (Serine/threonine-protein kinase NRK2) , partial (5%) [THC2563770]	ENSG00000204054.6	Exonic	chr9:132245730-132275947_F	0.0108105	0.119263	1.14225
A_19_P00321443	lincRNA:chr2:21444046-22193831 forward strand	ENSG00000233005.1	Exonic	chr2:21444047-22193831_F	0.0107686	0.119263	1.066
A_19_P00804344	lincRNA:chr1:198546652-198602677 reverse strand	ENSG00000223881.1	nonExonic	chr1:198566854-198567998_R	0.0108026	0.119263	1.10377
A_24_P475864	Homo sapiens RNA polymerase I transcription factor homolog (S. cerevisiae) pseudogene 2 (RRN3P2), non-coding RNA [NR_003369]	ENSG00000260517.1	nonExonic	chr16:29127448-29229181_F	0.0108105	0.119263	0.902911
A_19_P00319177	Homo sapiens uncharacterized LOC401320 (LOC401320), non-coding RNA [NR_038889]	ENSG00000196295.6, ENSG00000234133.2	Exonic	chr7:30555925-30634425_R	0.0109105	0.119698	1.15384
A_19_P00323034	N/A	ENSG00000253490.1	Exonic	chr8:29605825-29656008_F	0.010909	0.119698	1.13673
A_19_P00800013	lincRNA:chr5:88237556-88240804 forward strand	ENSG00000248309.1	nonExonic	chr5:88179145-88762215_F	0.0109246	0.119698	1.08621
A_19_P00321998	AB003177 proteasome subunit p27 {Homo sapiens} (exp=-1; wgp=0; cg=0), partial (9%) [THC2612751]	ENSG00000233452.1	nonExonic	chr6:147163702-147525750_R	0.0110606	0.120365	1.12475
A_33_P3214052	Homo sapiens cDNA clone IMAGE:5266307. [BC035182]	ENSG00000233452.1	Exonic	chr6:147163702-147525750_R	0.0110131	0.120365	1.08978
A_33_P3232930	Homo sapiens uncharacterized LOC100289178 (LOC100289178), non-coding RNA [NR_040077]	ENSG00000232284.3	Exonic	chr1:68297986-68668670_F	0.0110366	0.120365	0.932647
A_23_P124438	Homo sapiens zinc finger protein 718 (ZNF718), mRNA [NM_001039127]	ENSG00000250312.2	Exonic	chr4:124386-157779_F	0.0112492	0.122141	1.15174
A_19_P00322896	Homo sapiens long intergenic non-protein coding RNA 277 (LINC00277), non-coding RNA [NR_026949]	ENSG00000212766.5, ENSG00000259222.1	Exonic	chr15:69365266-69392275_F	0.0113546	0.123008	0.927493
A_19_P00318600	Homo sapiens uncharacterized LOC648987 (LOC648987), transcript variant 1, non-coding RNA [NR_034085]	ENSG00000177738.3	nonExonic	chr5:43014516-43067521_R	0.0114348	0.123046	1.12801
A_23_P377245	Homo sapiens uncharacterized LOC653160 (LOC653160), non-coding RNA [NR_037869]	ENSG00000241014.1	Exonic	chr1:35439957-35450914_R	0.0114289	0.123046	0.902159
A_32_P394491	Homo sapiens uncharacterized LOC645591 (LOC645591), transcript variant 2, non-coding RNA [NR_034141]	ENSG00000226869.2	Exonic	chr7:104379044-104444554_R	0.0113897	0.123046	1.12534
A_33_P3221373	Uncharacterized protein [Source:UniProtKB/TrEMBL;Acc:E5RH32] [ENST00000523862]	ENSG00000253105.1	Exonic	chr8:97384093-97399666_R	0.0114634	0.123078	1.17902
A_19_P00315651	PREDICTED: Homo sapiens hypothetical LOC100652730 (LOC100652730), miscRNA [XR_132670]	ENSG00000228705.1	Exonic	chr20:61405480-61406764_R	0.0114987	0.123134	1.15877
A_19_P00319854	Homo sapiens uncharacterized LOC197187 (MGC23284), transcript variant 2, non-coding RNA [NR_024399]	ENSG00000260630.2	Exonic	chr16:88729706-88753594_F	0.0115198	0.123134	0.936175
A_19_P00322184	PREDICTED: Homo sapiens hypothetical LOC100506119, transcript variant 1 (LOC100506119), miscRNA [XR_108951]	ENSG00000233901.1	Exonic	chr9:132094579-132121817_F	0.0115959	0.123262	1.2003
A_19_P00322746	UI-H-FH1-bfk-h-04-0-UI.s1 NCI_CGAP_FH1 Homo sapiens cDNA clone UI-H-FH1-bfk-h-04-0-UI 3', mRNA sequence [BU618747]	ENSG00000232855.1	Exonic	chr21:29816870-30047170_R	0.0116607	0.123262	1.1549
A_32_P478512	Homo sapiens uncharacterized LOC26082 (DKFZP434L187), non-coding RNA [NR_026771]	ENSG00000225930.3	Exonic	chr15:30488239-30506743_F	0.0116681	0.123262	0.923976
A_33_P3241184	N/A	ENSG00000228956.3	nonExonic	chr3:18486516-18959184_F	0.0116159	0.123262	1.34838
A_33_P3263503	PREDICTED: Homo sapiens HLA complex group 8 (HCG8), miscRNA [XR_132908]	ENSG00000204623.4	nonExonic	chr6:29968788-30029417_R	0.0116856	0.123262	1.10388
A_33_P3278764	Homo sapiens cDNA clone IMAGE:4827624. [BC031959]	ENSG00000255428.1	Exonic	chr11:111284967-111288911_R	0.0116046	0.123262	1.20438
A_19_P00800854	lincRNA:chr18:966025-1025450 forward strand	ENSG00000263551.1	nonExonic	chr18:976590-1174824_F	0.0117116	0.123266	1.05835
A_33_P3350988	Homo sapiens uncharacterized LOC388942 (LOC388942), non-coding RNA [NR_033996]	ENSG00000214691.6	Exonic	chr2:42104214-42121179_F	0.0117812	0.123729	0.940416
A_19_P00321912	lincRNA:chr2:70273349-70283010 reverse strand	ENSG00000179818.7	nonExonic	chr2:70189395-70315978_R	0.011905	0.124664	1.12786
A_33_P3312034	N/A	ENSG00000232591.1	Exonic	chr10:7487520-7513904_R	0.0119221	0.124664	1.08594
A_33_P3309034	Homo sapiens septin 7-like (SEPT7L), non-coding RNA [NR_027269]	ENSG00000120555.8	Exonic	chr10:38671997-38691844_R	0.0119656	0.124847	0.897146
A_19_P00322887	N/A	ENSG00000224078.5	Exonic	chr15:25224704-25664609_F	0.0120889	0.125049	1.08695
A_33_P3353125	Homo sapiens, clone IMAGE:4337652, mRNA. [BC018676]	ENSG00000248092.2	nonExonic	chr5:43575425-43603332_R	0.0120171	0.125049	1.17355
A_33_P3358213	Homo sapiens peptidyl arginine deiminase, type VI (PADI6), mRNA [NM_207421]	ENSG00000256049.2	Exonic	chr1:17698691-17728195_F	0.0120549	0.125049	0.896844
A_33_P3392097	N/A	ENSG00000233757.2	Exonic	chr2:95873283-95881351_F	0.0120661	0.125049	1.12813
A_33_P3378545	DB092099 TESTI4 Homo sapiens cDNA clone TESTI4041634 5', mRNA sequence [DB092099]	ENSG00000259106.1	Exonic	chr14:80077761-80099654_R	0.0121462	0.125371	0.90822
A_23_P302134	Homo sapiens uncharacterized LOC729614 (FLJ37453), non-coding RNA [NR_024279]	ENSG00000179743.2	Exonic	chr1:16160560-16174642_R	0.0122077	0.125729	0.890258
A_33_P3527317	Homo sapiens cDNA FLJ25455 fis, clone TST08884. [AK058184]	ENSG00000228044.2, ENSG00000241475.1	Exonic	chr1:234782035-234818922_F	0.0122331	0.125729	1.09525
A_19_P00316241	Q9B8G3_9NEOP (Q9B8G3) NADH dehydrogenase subunit 2, partial (5%) [THC2629318]	ENSG00000249364.1	Exonic	chr5:66675206-67101066_F	0.0123145	0.126028	1.08161
A_33_P3322395	Uncharacterized proteincDNA FLJ38012 fis, clone CTONG2012554 [Source:UniProtKB/TrEMBL;Acc:Q8N1P8] [ENST00000536986]	ENSG00000250685.3	Exonic	chr16:84226164-84230659_R	0.0123046	0.126028	1.10626
A_24_P194934	N/A	ENSG00000248692.1	nonExonic	chr4:62937470-63031272_R	0.0123846	0.126268	0.880932
A_33_P3285585	PREDICTED: Homo sapiens hypothetical LOC400511 (FLJ45256), miscRNA [XR_109271]	ENSG00000224310.1	Exonic	chr16:24672743-24682383_R	0.0123958	0.126268	1.11961
A_33_P3348214	N/A	ENSG00000258416.1	Exonic	chr14:80359423-80440512_R	0.0124168	0.126268	1.06064
A_19_P00322855	lincRNA:chr6:22146709-22147336 reverse strand	ENSG00000260455.1	nonExonic	chr6:22135186-22147422_R	0.012444	0.126278	1.07643
A_19_P00323360	lincRNA:chr5:86405094-86425344 forward strand	ENSG00000249061.1	nonExonic	chr5:86263138-86433529_F	0.0124783	0.126359	1.12199
A_33_P3365978	Homo sapiens ST7 antisense RNA 2 (non-protein coding) (ST7-AS2), antisense RNA [NR_002331]	ENSG00000226367.1	Exonic	chr7:116712126-116786534_R	0.0126189	0.127514	0.929124
A_19_P00807833	lincRNA:chr7:45983575-46089425 forward strand	ENSG00000229628.1	nonExonic	chr7:46030504-46040497_F	0.0126581	0.127642	1.05357
A_33_P3263994	N/A	ENSG00000223475.1	Exonic	chr7:55640864-55656029_F	0.0127115	0.127646	1.10316
A_33_P3409567	N/A	ENSG00000248434.1	Exonic	chr4:135988388-136018813_F	0.0127063	0.127646	1.05236
A_32_P220770	Homo sapiens HLA complex group 26 (non-protein coding) (HCG26), non-coding RNA [NR_002812]	ENSG00000206337.6	nonExonic	chr6:31368479-31445283_F	0.0127524	0.12779	0.841248
A_33_P3373573	Q53HV4_HUMAN (Q53HV4) Aspartyl-tRNA synthetase variant (Fragment), partial (4%) [THC2668483]	ENSG00000231890.2	Exonic	chr2:136742746-136779888_F	0.0129891	0.129891	1.09959
A_19_P00316538	BROAD Institute lincRNA (XLOC_002141), lincRNA [TCONS_00003314]	ENSG00000232688.1	Exonic	chr2:67148642-67149589_R	0.0131624	0.13009	1.11439
A_19_P00319269	lincRNA:chr18:37321093-37380224 reverse strand	ENSG00000267374.1	nonExonic	chr18:36786888-37380282_R	0.0130645	0.13009	1.11824
A_19_P00321398	BROAD Institute lincRNA (XLOC_006757), lincRNA [TCONS_00014662]	ENSG00000254086.1	Exonic	chr8:29722160-29729177_F	0.0131292	0.13009	0.932872
A_19_P00322839	PREDICTED: Homo sapiens hypothetical LOC100506119, transcript variant 1 (LOC100506119), miscRNA [XR_108951]	ENSG00000233901.1	Exonic	chr9:132094579-132121817_F	0.0132254	0.13009	1.11809
A_19_P00325604	BROAD Institute lincRNA (lincROR), lincRNA [TCONS_00087323_lincROR]	ENSG00000258609.1	Exonic	chr18:54721813-54739350_R	0.013218	0.13009	1.11178
A_19_P00804049	Homo sapiens uncharacterized LOC401320 (LOC401320), non-coding RNA [NR_038889]	ENSG00000196295.6, ENSG00000234133.2	Exonic	chr7:30555925-30634425_R	0.0130901	0.13009	1.08879
A_19_P00812308	Homo sapiens uncharacterized LOC400550 (LOC400550), transcript variant 2, non-coding RNA [NR_036444]	ENSG00000268388.1	Exonic	chr16:86508135-86542705_R	0.0131968	0.13009	1.08201
A_32_P200308	Homo sapiens hCG1814486 (LOC728724), non-coding RNA [NR_033916]	ENSG00000250400.3	Exonic	chr8:130228713-130253496_R	0.0131914	0.13009	1.13855
A_19_P00808117	lincRNA:chr6:113682343-113682601 reverse strand	ENSG00000223811.1	nonExonic	chr6:113678205-113689146_R	0.0133179	0.130732	0.943848
A_19_P00319286	lincRNA:chr5:38812198-38814135 reverse strand	ENSG00000249740.1	nonExonic	chr5:38736157-38845931_R	0.0134497	0.13088	1.12427
A_19_P00320924	Homo sapiens uncharacterized LOC643401 (LOC643401), non-coding RNA [NR_038848]	ENSG00000250337.1	Exonic	chr5:27472399-27496508_F	0.0134803	0.13088	1.10708
A_19_P00323039	lincRNA:chr3:130569626-130575060 forward strand	ENSG00000249179.1	Exonic	chr3:130569627-130575067_F	0.0135287	0.13088	0.902949
A_23_P254558	Homo sapiens blepharophimosis, epicanthus inversus and ptosis, candidate 1 (non-protein coding) (BPESC1), non-coding RNA [NR_026783]	ENSG00000232416.2	Exonic	chr3:138823027-138844009_F	0.0134593	0.13088	0.928167
A_33_P3239744	PREDICTED: Homo sapiens hypothetical LOC150051 (LOC150051), miscRNA [XR_109661]	ENSG00000237594.1	Exonic	chr21:32931537-32932800_F	0.0133723	0.13088	1.10995
A_33_P3274472	N/A	ENSG00000225561.1	Exonic	chr1:219086099-219089526_R	0.0134643	0.13088	1.12581
A_33_P3355055	Homo sapiens ADP-ribosylation-like factor 6 interacting protein 4 (ARL6IP4), transcript variant 3, mRNA [NM_001002251]	ENSG00000256028.2	Exonic	chr12:123459867-123467454_F	0.0135505	0.13088	0.897633
A_33_P3508541	Homo sapiens cDNA clone IMAGE:4812691. [BC040189]	ENSG00000267665.1	Exonic	chr17:75523080-75532674_F	0.0135354	0.13088	1.09568
A_19_P00801503	lincRNA:chr14:61762697-61781247 reverse strand	ENSG00000247287.2	nonExonic	chr14:61764882-61789536_R	0.0137931	0.132956	0.93051
A_19_P00319220	lincRNA:chr4:36008565-36017494 reverse strand	ENSG00000251160.1	Exonic	chr4:35949843-36075457_R	0.0139432	0.133366	0.963873
A_19_P00322208	lincRNA:chr16:72557192-72698869 reverse strand	ENSG00000261008.2	Exonic	chr16:72459384-72698908_R	0.0139466	0.133366	1.1318
A_33_P3227896	Homo sapiens LIMS3-LOC440895 readthrough (LIMS3-LOC440895), non-coding RNA [NR_027145]	ENSG00000186148.6	Exonic	chr2:110693919-110742667_F	0.0139037	0.133366	1.11631
A_33_P3801258	Homo sapiens DAOA antisense RNA 1 (non-protein coding) (DAOA-AS1), non-coding RNA [NR_040247]	ENSG00000232307.1	Exonic	chr13:106111404-106158030_R	0.0139305	0.133366	1.0558
A_19_P00810815	lincRNA:chr8:107613724-107623124 reverse strand	ENSG00000253582.1	nonExonic	chr8:107532702-107669776_R	0.0139947	0.133404	1.06962
A_33_P3821778	Homo sapiens hypothetical protein LOC340109, mRNA (cDNA clone IMAGE:5578073), partial cds. [BC039509]	ENSG00000250337.1	Exonic	chr5:27472399-27496508_F	0.014006	0.133404	1.14639
A_19_P00318187	BROAD Institute lincRNA (XLOC_001849), lincRNA [TCONS_00003102]	ENSG00000237525.2	Exonic	chr2:216397856-216578618_F	0.0140526	0.133583	0.876746
A_19_P00322037	lincRNA:chr2:7217170-7218032 reverse strand	ENSG00000223884.1	nonExonic	chr2:7202858-7218011_R	0.0140867	0.133643	0.935494
A_24_P589855	Q7SYZ0_XENLA (Q7SYZ0) Vrk1-prov protein, partial (8%) [THC2662209]	ENSG00000233047.1	Exonic	chr1:106470246-106565834_R	0.0141187	0.133683	0.907449
A_19_P00322576	Q952V6_9SMEG (Q952V6) Cytochrome b (Fragment), partial (5%) [THC2780555]	ENSG00000249631.1	Exonic	chr4:11627338-11815582_F	0.0142667	0.133862	1.14585
A_32_P139738	Homo sapiens hect domain and RLD 2 pseudogene 4 (HERC2P4), non-coding RNA [NR_002827]	ENSG00000261483.1	nonExonic	chr16:32114566-32163834_R	0.014171	0.133862	0.909074
A_33_P3280965	Homo sapiens small nucleolar RNA host gene 9 (non-protein coding) (SNHG9), non-coding RNA [NR_003142]	ENSG00000255198.2	Exonic	chr16:2014960-2015510_F	0.0142768	0.133862	0.868152
A_33_P3369535	Homo sapiens membrane associated guanylate kinase, WW and PDZ domain containing 1 (MAGI1), transcript variant 2, mRNA [NM_004742]	ENSG00000270059.1	Exonic	chr3:65344943-65345392_R	0.014274	0.133862	1.04737
A_33_P3375681	Homo sapiens uncharacterized LOC100129027 (LOC100129027), non-coding RNA [NR_038876]	ENSG00000205424.1	Exonic	chr21:47247875-47256333_R	0.0142353	0.133862	1.1866
A_19_P00320749	Homo sapiens Pvt1 oncogene (non-protein coding) (PVT1), non-coding RNA [NR_003367]	ENSG00000249859.2	Exonic	chr8:128806779-129113499_F	0.0143047	0.133863	0.910202
A_19_P00325453	lincRNA:chr7:20940525-20952850 forward strand	ENSG00000232790.2	nonExonic	chr7:20875050-21062767_F	0.0143812	0.134318	1.15746
A_33_P3457052	Homo sapiens cDNA: FLJ21659 fis, clone COL08743. [AK025312]	ENSG00000230177.1	Exonic	chr6:111599135-111599945_F	0.0144316	0.134527	1.07749
A_33_P3329038	N/A	ENSG00000214146.2	nonExonic	chr3:193675161-193721448_R	0.0145757	0.135607	1.14307
A_33_P3821313	Homo sapiens uncharacterized LOC285577 (LOC285577), non-coding RNA [NR_033898]	ENSG00000248118.1	Exonic	chr5:3417266-3536208_R	0.0146464	0.136002	1.06407
A_19_P00807802	lincRNA:chr14:66896649-66896875 reverse strand	ENSG00000258561.1	nonExonic	chr14:66679528-66976112_R	0.014704	0.136012	0.922302
A_33_P3426943	Homo sapiens uncharacterized LOC151484 (LOC151484), non-coding RNA [NR_038238]	ENSG00000232520.1	Exonic	chr2:231751215-231761806_F	0.0146858	0.136012	0.870628
A_19_P00318759	Homo sapiens uncharacterized LOC149773 (LOC149773), non-coding RNA [NR_034147]	ENSG00000231290.1	Exonic	chr20:57090435-57194944_F	0.0148147	0.136054	1.10128
A_19_P00324552	lincRNA:chrX:56771900-56794000 forward strand	ENSG00000204272.6	nonExonic	chrX:56755692-56844813_F	0.0148398	0.136054	1.10644
A_32_P76811	Homo sapiens HLA-F antisense RNA 1 (non-protein coding) (HLA-F-AS1), transcript variant 1, non-coding RNA [NR_026972]	ENSG00000214922.3	Exonic	chr6:29694378-29716826_R	0.0148209	0.136054	0.916203
A_33_P3312150	Homo sapiens melanoma antigen mRNA, complete cds. [AF172850]	ENSG00000185044.8	nonExonic	chr1:143354963-143467658_R	0.01485	0.136054	1.10451
A_33_P3352837	N/A	ENSG00000213981.3	nonExonic	chr2:171494879-171551884_R	0.0148187	0.136054	1.06159
A_19_P00803957	lincRNA:chr22:48030036-48090011 forward strand	ENSG00000224271.1	nonExonic	chr22:48027423-48251349_F	0.0149692	0.136885	1.0683
A_19_P00319561	Homo sapiens JPX transcript, XIST activator (non-protein coding) (JPX), non-coding RNA [NR_024582]	ENSG00000225470.2	Exonic	chrX:73164159-73290243_F	0.0150712	0.137296	1.16147
A_33_P3387911	N/A	ENSG00000248550.3	nonExonic	chr14:57279901-57618895_F	0.0150632	0.137296	1.10725
A_19_P00322626	lincRNA:chr22:27068787-27139028 forward strand	ENSG00000244625.1	nonExonic	chr22:27068730-27176170_F	0.0152622	0.13834	1.17216
A_19_P00810491	BROAD Institute lincRNA (XLOC_014068), lincRNA [TCONS_00028921]	ENSG00000231324.1	Exonic	chr21:38004979-38009331_R	0.0152604	0.13834	1.2606
A_33_P3217619	N/A	ENSG00000258077.1	Exonic	chr12:75956982-76377795_R	0.0152721	0.13834	0.893827
A_33_P3509233	PREDICTED: Homo sapiens hypothetical LOC285286 (LOC285286), miscRNA [XR_109995]	ENSG00000241163.2	Exonic	chr3:72084451-72291716_R	0.0153697	0.138963	1.20078
A_19_P00318105	lincRNA:chr18:68003556-68019355 reverse strand	ENSG00000266304.1	nonExonic	chr18:68003165-68004546_R	0.015409	0.139057	1.10188
A_19_P00805168	lincRNA:chr16:88805249-88810399 forward strand	ENSG00000260617.1	Exonic	chr16:88808039-88808775_F	0.0155852	0.140384	1.08385
A_19_P00318110	Homo sapiens HLA complex group 18 (non-protein coding) (HCG18), non-coding RNA [NR_024052]	ENSG00000231074.3	Exonic	chr6:30201816-30294927_R	0.0157195	0.141039	0.929415
A_19_P00323008	lincRNA:chr18:72260674-72265801 reverse strand	ENSG00000264247.1	Exonic	chr18:72259010-72265744_R	0.015746	0.141039	1.07053
A_33_P3382754	PM0-EN0064-181000-001-f06 EN0064 Homo sapiens cDNA, mRNA sequence [BF846222]	ENSG00000259354.1	Exonic	chr15:45740625-45805965_F	0.0156985	0.141039	1.06369
A_19_P00317830	lincRNA:chr7:30589832-30591185 forward strand	ENSG00000263683.1	Exonic	chr7:30589833-30591185_F	0.0158938	0.141586	1.09034
A_19_P00321383	PREDICTED: Homo sapiens hypothetical LOC100506860, transcript variant 2 (LOC100506860), miscRNA [XR_108814]	ENSG00000233559.1	Exonic	chr7:130538479-130613408_F	0.0158953	0.141586	1.13767
A_33_P3244991	Homo sapiens cDNA FLJ33932 fis, clone CTONG2017798. [AK091251]	ENSG00000261136.1	Exonic	chr15:40074772-40077818_F	0.0158887	0.141586	1.16609
A_32_P112752	N/A	ENSG00000255790.1	Exonic	chr12:11552315-11639612_R	0.0159553	0.141858	1.09525
A_19_P00316609	lincRNA:chr15:39468955-39472228 reverse strand	ENSG00000259345.1	nonExonic	chr15:39157523-39719396_R	0.0162537	0.14208	0.933155
A_19_P00317984	Homo sapiens small nucleolar RNA host gene 5 (non-protein coding) (SNHG5), non-coding RNA [NR_003038]	ENSG00000203875.5	Exonic	chr6:86370710-86388451_R	0.0162347	0.14208	0.898999
A_19_P00326739	lincRNA:chr11:94638627-94653227 reverse strand	ENSG00000256469.1	nonExonic	chr11:94607217-94658686_R	0.016211	0.14208	1.10139
A_19_P00329048	BROAD Institute lincRNA (XLOC_l2_014585), lincRNA [TCONS_l2_00028313]	ENSG00000253738.1	Exonic	chr8:92072137-92082417_R	0.016225	0.14208	0.900718
A_19_P00805476	lincRNA:chr12:54818483-54827633 forward strand	ENSG00000258137.1, ENSG00000258086.1	nonExonic	chr12:54747445-54891472_F	0.0162608	0.14208	1.19201
A_24_P359067	Homo sapiens uncharacterized LOC100130357 (LOC100130357), mRNA [NM_001242698]	ENSG00000215022.2	nonExonic	chr6:13273623-13283673_R	0.0161148	0.14208	1.07823
A_32_P107644	Homo sapiens cDNA FLJ35409 fis, clone SKNSH2009435. [AK092728]	ENSG00000225206.3	Exonic	chr1:98453556-98515419_R	0.0161137	0.14208	1.08516
A_33_P3286011	Q4KHJ1_PSEF5 (Q4KHJ1) Glycerol-3-phosphate acyltransferase, partial (3%) [THC2631504]	ENSG00000225975.2	Exonic	chr19:37176342-37178351_R	0.0160242	0.14208	1.0652
A_33_P3352004	N/A	ENSG00000083622.8	Exonic	chr7:117244845-117287469_R	0.0161105	0.14208	1.07386
A_33_P3358042	PREDICTED: Homo sapiens hypothetical protein LOC100127885 (LOC100127885), mRNA [XM_001721771]	ENSG00000270154.1	Exonic	chr8:12333971-12334631_F	0.0162757	0.14208	0.908175
A_19_P00317564	BROAD Institute lincRNA (XLOC_001512), lincRNA [TCONS_00002927]	ENSG00000235885.3	Exonic	chr2:67313578-67523207_F	0.0163355	0.142217	1.09278
A_19_P00804018	lincRNA:chr7:45983575-46089425 forward strand	ENSG00000229628.1	Exonic	chr7:46030504-46040497_F	0.0163506	0.142217	0.910577
A_19_P00321339	PREDICTED: Homo sapiens cytokine receptor CRL2 (LOC100287290), mRNA [XM_002342405]	ENSG00000240207.1	Exonic	chr3:158450116-158501859_F	0.0164171	0.142538	0.873537
A_19_P00321194	Homo sapiens keratoconus gene 6 (KC6), non-coding RNA [NR_002838]	ENSG00000267313.2	Exonic	chr18:39047395-39212149_R	0.01648	0.142827	1.08436
A_32_P122793	Homo sapiens MORC2 antisense RNA 1 (non-protein coding) (MORC2-AS1), non-coding RNA [NR_026920]	ENSG00000235989.2	Exonic	chr22:31318295-31328436_F	0.0165956	0.143312	0.900973
A_33_P3236327	Homo sapiens cDNA FLJ46124 fis, clone TESTI2040372. [AK128005]	ENSG00000203971.1	Exonic	chr20:56532182-56534716_R	0.0165769	0.143312	1.08736
A_19_P00804399	lincRNA:chr4:129236000-129261500 forward strand	ENSG00000251432.2	nonExonic	chr4:129213906-129440549_F	0.0166498	0.143523	1.10452
A_19_P00318845	lincRNA:chr10:4284540-4284771 reverse strand	ENSG00000233117.1	nonExonic	chr10:4277752-4285981_R	0.0168924	0.144929	1.23079
A_24_P418152	Homo sapiens uncharacterized FLJ40194 (FLJ40194), non-coding RNA [NR_034161]	ENSG00000177369.4	Exonic	chr17:47325601-47336024_F	0.0169034	0.144929	0.942011
A_33_P3317331	cDNA FLJ26336 fis, clone HRT02842 [Source:UniProtKB/TrEMBL;Acc:Q6ZP83] [ENST00000381778]	ENSG00000249740.1	nonExonic	chr5:38736157-38845931_R	0.0168625	0.144929	1.06538
A_19_P00315897	lincRNA:chr18:10893557-10908781 forward strand	ENSG00000263952.1	Exonic	chr18:10893615-10908781_F	0.017268	0.145045	1.09203
A_19_P00319640	BROAD Institute lincRNA (XLOC_001589), lincRNA [TCONS_00002951]	ENSG00000232084.1	Exonic	chr2:100824716-100867946_F	0.0172522	0.145045	0.939241
A_19_P00322058	Homo sapiens uncharacterized LOC100507254 (LOC100507254), non-coding RNA [NR_038981]	ENSG00000228495.1	Exonic	chr6:132453055-132490514_F	0.0171521	0.145045	1.13369
A_19_P00323993	lincRNA:chr10:80202694-80215169 forward strand	ENSG00000230417.5	nonExonic	chr10:80008497-80434724_F	0.0172788	0.145045	1.05884
A_19_P00327149	lincRNA:chr15:72628696-72635119 forward strand	ENSG00000261460.1	nonExonic	chr15:72571208-72644135_F	0.0171063	0.145045	0.924585
A_19_P00802393	lincRNA:chr6:29701971-29740296 reverse strand	ENSG00000214922.3	nonExonic	chr6:29694378-29716826_R	0.0171595	0.145045	0.920454
A_23_P76690	Homo sapiens ubiquitin carboxyl-terminal esterase L3 (ubiquitin thiolesterase) (UCHL3), mRNA [NM_006002]	ENSG00000261553.1	nonExonic	chr13:76123909-76381256_F	0.0172494	0.145045	1.16276
A_33_P3214427	Q7NGQ0_GLOVI (Q7NGQ0) Gll3118 protein, partial (7%) [THC2782479]	ENSG00000233073.1	Exonic	chr7:86413542-86415986_R	0.0171615	0.145045	1.066
A_33_P3286121	Homo sapiens uncharacterized protein LOC730159 (LOC730159), mRNA [NM_001195190]	ENSG00000232113.1	Exonic	chr1:173604912-173606273_F	0.0169513	0.145045	1.11139
A_33_P3314515	Homo sapiens NPHP3 antisense RNA 1 (non-protein coding) (NPHP3-AS1), non-coding RNA [NR_002811]	ENSG00000248724.1	Exonic	chr3:132440594-132593067_F	0.0172269	0.145045	1.09936
A_33_P3322378	HLA antisense RNA 1 (non-protein coding) [Source:HGNC Symbol;Acc:42509] [ENST00000552026]	ENSG00000257551.1	Exonic	chr1:221006105-221053482_R	0.01708	0.145045	1.06677
A_33_P3504522	Homo sapiens AATK antisense RNA 1 (non-protein coding) (AATK-AS1), non-coding RNA [NR_027255]	ENSG00000225180.2	Exonic	chr17:79139307-79156964_F	0.0171279	0.145045	1.14115
A_19_P00322506	lincRNA:chr14:32395006-32399352 reverse strand	ENSG00000257472.1	Exonic	chr14:32395007-32399352_R	0.0173622	0.145157	1.09799
A_19_P00329612	lincRNA:chrX:112857842-112872939 reverse strand	ENSG00000241743.1	nonExonic	chrX:112859587-112861440_R	0.0173826	0.145157	1.09467
A_33_P3408057	Homo sapiens uncharacterized LOC100134368 (LOC100134368), non-coding RNA [NR_024453]	ENSG00000236829.4	Exonic	chr16:432097-442960_F	0.0173769	0.145157	1.15329
A_33_P3260175	Homo sapiens cDNA clone IMAGE:4816083, partial cds. [BC036435]	ENSG00000233421.2	Exonic	chr1:16860381-16862144_R	0.0175004	0.145239	1.09988
A_33_P3267612	Homo sapiens MIR143 host gene (non-protein coding) (MIR143HG), non-coding RNA [NR_027180]	ENSG00000249669.3	Exonic	chr5:148786252-148808241_F	0.0175237	0.145239	1.08766
A_33_P3274832	Homo sapiens uncharacterized LOC283440 (LOC283440), non-coding RNA [NR_033958]	ENSG00000255669.1, ENSG00000256150.1	Exonic	chr12:2851792-2881074_R	0.0174906	0.145239	1.07953
A_33_P3298970	Homo sapiens cDNA FLJ45311 fis, clone BRHIP3004786. [AK127244]	ENSG00000231918.1	Exonic	chr2:51259739-52635055_F	0.0175399	0.145239	0.950596
A_33_P3331916	PREDICTED: Homo sapiens hCG1815504 (LOC440132), miscRNA [XR_132736]	ENSG00000236094.1	Exonic	chr13:31456688-31457532_F	0.0175736	0.145239	1.15691
A_33_P3397061	Homo sapiens long intergenic non-protein coding RNA 51 (LINC00051), non-coding RNA [NR_024378]	ENSG00000254008.1	Exonic	chr8:143279717-143290364_F	0.0175688	0.145239	1.09062
A_19_P00321322	Q9DSJ7_9HIV2 (Q9DSJ7) Envelope glycoprotein (Fragment), partial (3%) [THC2665714]	ENSG00000267057.1	Exonic	chr18:53709366-53763550_F	0.0176169	0.145347	1.2028
A_19_P00316844	Homo sapiens HLA complex group 18 (non-protein coding) (HCG18), non-coding RNA [NR_024052]	ENSG00000231074.3	Exonic	chr6:30201816-30294927_R	0.0178892	0.145611	0.908928
A_19_P00327771	lincRNA:chr2:3039393-3050593 reverse strand	ENSG00000234423.1	nonExonic	chr2:2898820-3129798_R	0.017826	0.145611	1.08571
A_33_P3240560	Homo sapiens glutamate receptor interacting protein 2 (GRIP2), mRNA [NM_001080423]	ENSG00000144596.7	Exonic	chr3:14530619-14583588_R	0.0177525	0.145611	1.14651
A_33_P3264974	Homo sapiens cDNA FLJ45721 fis, clone HCASM2007773. [AK127623]	ENSG00000205830.1	Exonic	chr4:27209127-27220026_R	0.0178019	0.145611	1.09689
A_33_P3297003	Homo sapiens uncharacterized LOC647979 (LOC647979), non-coding RNA [NR_027451]	ENSG00000260032.1	Exonic	chr20:34633544-34638882_R	0.0178673	0.145611	0.930258
A_33_P3339446	N/A	ENSG00000233304.1	nonExonic	chr1:4000673-4015322_F	0.0177379	0.145611	0.9338
A_33_P3376541	Homo sapiens uncharacterized LOC285033 (LOC285033), mRNA [NM_001037228]	ENSG00000204685.5	Exonic	chr2:96874154-96908359_F	0.0178911	0.145611	0.903447
A_33_P3442605	Homo sapiens uncharacterized LOC389641 (LOC389641), non-coding RNA [NR_033928]	ENSG00000246582.2	Exonic	chr8:23081984-23088439_F	0.0177565	0.145611	0.947759
A_19_P00326411	lincRNA:chr6:56723191-56734391 forward strand	ENSG00000231441.1	nonExonic	chr6:56708800-56728876_F	0.0180225	0.146186	0.935735
A_33_P3405204	Homo sapiens uncharacterized LOC729911 (LOC729911), non-coding RNA [NR_038997]	ENSG00000259234.1	Exonic	chr15:79484049-79576287_R	0.0180008	0.146186	1.2088
A_33_P3347887	Homo sapiens uncharacterized LOC221122 (LOC221122), non-coding RNA [NR_026681]	ENSG00000254654.1	Exonic	chr11:44995453-44999579_F	0.0181418	0.146906	1.10018
A_19_P00321044	lincRNA:chr16:50682543-50683160 forward strand	ENSG00000261685.2	Exonic	chr16:50679720-50683160_F	0.0182979	0.147682	0.798091
A_19_P00808747	lincRNA:chr2:139225080-139239905 reverse strand	ENSG00000228043.1	nonExonic	chr2:139175854-139259268_R	0.0182991	0.147682	1.09128
A_33_P3570193	Homo sapiens uncharacterized FLJ36000 (FLJ36000), non-coding RNA [NR_027084]	ENSG00000266795.2	Exonic	chr17:21906417-21913070_F	0.018344	0.147797	1.15998
A_19_P00315804	Homo sapiens uncharacterized LOC401491 (FLJ35024), non-coding RNA [NR_015375]	ENSG00000236404.4	Exonic	chr9:2422702-2641395_R	0.0184522	0.148341	0.928849
A_19_P00803151	PREDICTED: Homo sapiens hypothetical LOC100506119, transcript variant 1 (LOC100506119), miscRNA [XR_108951]	ENSG00000233901.1	Exonic	chr9:132094579-132121817_F	0.018504	0.148341	1.15433
A_33_P3286621	Homo sapiens small Cajal body-specific RNA 16 (SCARNA16), guide RNA [NR_003013]	ENSG00000234912.4	Exonic	chr17:75082798-75091068_F	0.0184775	0.148341	0.696259
A_32_P207169	Homo sapiens chromosome 1 open reading frame 133 (C1orf133), non-coding RNA [NR_024337]	ENSG00000203706.4	Exonic	chr1:210404801-210407392_R	0.0185722	0.148393	0.827098
A_33_P3395442	Homo sapiens uncharacterized locus LOC678655 (LOC678655), non-coding RNA [NR_015382]	ENSG00000215039.2	Exonic	chr12:6548167-6560733_R	0.0185694	0.148393	1.09024
A_19_P00317560	Homo sapiens uncharacterized LOC646329 (LOC646329), non-coding RNA [NR_034120]	ENSG00000226380.2	Exonic	chr7:130565751-130598069_R	0.0189538	0.148995	1.07901
A_19_P00322249	lincRNA:chr2:47558964-47559494 forward strand	ENSG00000236824.1	Exonic	chr2:47558199-47571656_F	0.0189512	0.148995	1.11962
A_19_P00322983	BROAD Institute lincRNA (XLOC_006037), lincRNA [TCONS_00012989]	ENSG00000263683.1	nonExonic	chr7:30589833-30591185_F	0.0187693	0.148995	1.07208
A_19_P00803541	lincRNA:chr12:1606889-1612589 reverse strand	ENSG00000249628.2	Exonic	chr12:1609691-1616484_R	0.0189057	0.148995	1.1005
A_19_P00809728	Homo sapiens uncharacterized LOC100287765 (LOC100287765), non-coding RNA [NR_038988]	ENSG00000223546.2	Exonic	chrX:102024089-102140334_F	0.0189325	0.148995	1.13749
A_23_P118289	Homo sapiens B-cell CLL/lymphoma 7C (BCL7C), mRNA [NM_004765]	ENSG00000262721.1	nonExonic	chr16:30887087-30906537_R	0.0189001	0.148995	0.892899
A_32_P115438	Homo sapiens uncharacterized LOC100128239 (LOC100128239), non-coding RNA [NR_027276]	ENSG00000204241.3	Exonic	chr11:133902167-133916744_F	0.0186882	0.148995	0.94457
A_33_P3306664	N/A	ENSG00000249487.2	nonExonic	chr15:89128802-89148341_R	0.018751	0.148995	0.920537
A_33_P3361287	N/A	ENSG00000259867.1	Exonic	chr16:80188950-80597032_R	0.0187963	0.148995	1.17693
A_33_P3391736	AGENCOURT_6635167 NIH_MGC_120 Homo sapiens cDNA clone IMAGE:5747798 5', mRNA sequence [BM918748]	ENSG00000250850.2	Exonic	chr9:37002694-37008037_F	0.0189574	0.148995	0.873973
A_33_P3253465	Homo sapiens cDNA FLJ42901 fis, clone BRHIP3011241. [AK124891]	ENSG00000255571.2	nonExonic	chr15:89904810-89939471_F	0.0190379	0.149298	1.13439
A_33_P3642036	Homo sapiens cDNA FLJ35869 fis, clone TESTI2007973. [AK093188]	ENSG00000234773.2	nonExonic	chr19:12305830-12348582_F	0.019058	0.149298	1.17609
A_32_P200238	Homo sapiens urothelial cancer associated 1 (non-protein coding) (UCA1), non-coding RNA [NR_015379]	ENSG00000214049.5	Exonic	chr19:15939757-15947130_F	0.0191387	0.149444	1.56862
A_33_P3375785	BX417179 Homo sapiens PLACENTA Homo sapiens cDNA clone CS0DE005YN07 5-PRIME, mRNA sequence [BX417179]	ENSG00000228504.1	Exonic	chr1:95776484-95783819_R	0.0191276	0.149444	1.09554
A_33_P3897734	Homo sapiens hypothetical protein LOC339894, mRNA (cDNA clone IMAGE:5269978). [BC038760]	ENSG00000241544.1	Exonic	chr3:156799630-156806336_F	0.0191812	0.149532	1.15114
