# Supplementary material for: Long Non-Coding RNA Expression Profiles in Hereditary Haemorrhagic Telangiectasia
Source: PLoS One. 2014 Mar 6;9(3):e90272. doi: 10.1371/journal.pone.0090272 (PMC3946172; doi:10.1371/journal.pone.0090272)
Supplement: Table S2 — Dataset - paired t-test HHT2. (XLS) [file pone.0090272.s009.xls]

## Sheet: Genelist HHT2 lincrna_gencode v
ProbeID	Description	gencode.v16	gencode.v16_Exonic	gencode.v16_GenomicCoordinates	p-value	q-value	Fold change
A_33_P3285420	Homo sapiens uncharacterized LOC340094 (LOC340094), non-coding RNA [NR_026994]	ENSG00000215231.3	Exonic	chr5:5034472-5070117_F	3.5738e-07	0.001719	0.864182
A_33_P3300027	N/A	ENSG00000249772.1	Exonic	chr5:80409204-80410671_R	7.43767e-07	0.00178876	0.851144
A_19_P00315502	RASH_MSVHA (P01115) Transforming protein p29 precursor [Contains: Transforming protein p21], partial (6%) [THC2657193]	ENSG00000223784.1	Exonic	chr10:6779344-6780988_F	5.88117e-06	0.00805959	1.3258
A_19_P00318113	Q6NT14_HUMAN (Q6NT14) ZNF80 protein (Fragment), partial (13%) [THC2502314]	ENSG00000248176.1	Exonic	chr4:29119930-29204392_F	9.71362e-06	0.00805959	0.90482
A_19_P00802098	N/A	ENSG00000242282.2	Exonic	chr2:3579403-3584463_R	1.00535e-05	0.00805959	0.870183
A_33_P3274763	N/A	ENSG00000230544.1	nonExonic	chr13:114586640-114588308_F	9.83593e-06	0.00805959	0.887954
A_33_P3416612	Homo sapiens long intergenic non-protein coding RNA 323 (LINC00323), non-coding RNA [NR_024100]	ENSG00000226496.1	Exonic	chr21:42513427-42520060_R	1.4364e-05	0.00863633	1.11523
A_33_P3651911	Homo sapiens cDNA FLJ34853 fis, clone NT2NE2012199. [AK092172]	ENSG00000259758.1	Exonic	chr8:141530255-141539600_R	1.37771e-05	0.00863633	1.16273
A_19_P00326232	lincRNA:chr20:61732644-61734606 reverse strand	ENSG00000231133.1	nonExonic	chr20:61727150-61733631_R	1.81592e-05	0.00953715	0.872376
A_19_P00809076	Homo sapiens uncharacterized LOC644246 (LOC644246), non-coding RNA [NR_034172]	ENSG00000214401.4	Exonic	chr17:44270942-44274089_F	1.98278e-05	0.00953715	0.786906
A_19_P00318114	Q6NT14_HUMAN (Q6NT14) ZNF80 protein (Fragment), partial (13%) [THC2502314]	ENSG00000248176.1	Exonic	chr4:29119930-29204392_F	2.92551e-05	0.0121792	0.855134
A_19_P00813226	lincRNA:chr1:35285888-35318988 forward strand	ENSG00000230163.1	Exonic	chr1:35316295-35317156_F	3.29169e-05	0.0121792	0.919799
A_33_P3237590	Homo sapiens cDNA FLJ41402 fis, clone BRCOC2020122. [AK123396]	ENSG00000261360.1	Exonic	chr5:14661917-14664713_R	3.12565e-05	0.0121792	0.861043
A_19_P00801032	lincRNA:chr3:16724921-16736321 reverse strand	ENSG00000229271.1	nonExonic	chr3:16729493-16738986_R	3.59113e-05	0.0123381	1.18579
A_33_P3734981	PREDICTED: Homo sapiens chromosome 9 open reading frame 148 (C9orf148), miscRNA [XR_108994]	ENSG00000237548.1	Exonic	chr9:124646915-124725998_R	4.0801e-05	0.0130835	0.853836
A_19_P00315541	PREDICTED: Homo sapiens hypothetical LOC100507428 (LOC100507428), miscRNA [XR_133032]	ENSG00000234787.1	Exonic	chr13:54689924-54707001_R	4.59655e-05	0.0138184	0.908099
A_33_P3358432	PREDICTED: Homo sapiens hypothetical LOC100507073 (LOC100507073), miscRNA [XR_109943]	ENSG00000232046.1	nonExonic	chr2:66801162-66957289_F	5.01868e-05	0.0141999	0.885027
A_19_P00326065	lincRNA:chr18:5238975-5246369 forward strand	ENSG00000263753.1	Exonic	chr18:5232875-5246507_F	5.82596e-05	0.0147489	0.881539
A_33_P3345001	N/A	ENSG00000235499.1	Exonic	chr2:74212259-74213470_F	5.6245e-05	0.0147489	1.19259
A_19_P00317793	Homo sapiens uncharacterized LOC388796 (LOC388796), transcript variant 2, non-coding RNA [NR_027241]	ENSG00000196756.6	Exonic	chr20:37049235-37063996_R	8.66991e-05	0.0208476	1.18888
A_33_P3359453	N/A	ENSG00000250326.1	Exonic	chr4:143854348-144106014_R	9.10185e-05	0.0208476	0.873187
A_33_P3235677	AY465171 POTE14B {Homo sapiens} (exp=-1; wgp=0; cg=0), partial (7%) [THC2775571]	ENSG00000241684.1	nonExonic	chr3:64670585-64997143_F	0.000109457	0.0228908	0.819325
A_33_P3330906	PREDICTED: Homo sapiens family with sequence similarity 87, member A (FAM87A), miscRNA [XR_110087]	ENSG00000182366.4	Exonic	chr8:325931-333174_R	0.00010564	0.0228908	0.909106
A_19_P00320218	602721518F1 NIH_MGC_97 Homo sapiens cDNA clone IMAGE:4838333 5', mRNA sequence [BG772076]	ENSG00000233806.2	Exonic	chr2:242823514-243020873_F	0.000124688	0.0231708	1.13439
A_23_P501451	Homo sapiens SLX1 structure-specific endonuclease subunit homolog A (S. cerevisiae) (SLX1A), transcript variant 1, mRNA [NM_001014999]	ENSG00000260280.1	Exonic	chr16:29466412-29476283_F	0.000128381	0.0231708	1.38937
A_33_P3323979	Homo sapiens uncharacterized LOC339874 (LOC339874), non-coding RNA [NR_038976]	ENSG00000250608.1	Exonic	chr3:131043936-131100319_R	0.000130065	0.0231708	1.11388
A_33_P3370265	N/A	ENSG00000241269.1, ENSG00000188365.3	Exonic	chr7:5459458-5462753_F	0.000126415	0.0231708	0.870411
A_19_P00322621	PREDICTED: Homo sapiens hypothetical LOC100506119, transcript variant 1 (LOC100506119), miscRNA [XR_108951]	ENSG00000233901.1	Exonic	chr9:132094579-132121817_F	0.000159726	0.0232752	1.1512
A_19_P00325528	lincRNA:chr10:31600144-31607418 reverse strand	ENSG00000237036.3	nonExonic	chr10:31596646-31608810_R	0.000172893	0.0232752	1.12184
A_19_P00800440	lincRNA:chr12:131829297-131841372 forward strand	ENSG00000230294.3	nonExonic	chr12:131832015-131852100_F	0.000174201	0.0232752	0.914706
A_19_P00806527	lincRNA:chr12:42124608-42311008 reverse strand	ENSG00000257239.1	nonExonic	chr12:42223700-42326394_R	0.000166628	0.0232752	1.07646
A_19_P00811048	Homo sapiens ZEB1 antisense RNA 1 (non-protein coding) (ZEB1-AS1), non-coding RNA [NR_024284]	ENSG00000237036.3	nonExonic	chr10:31596646-31608810_R	0.000162046	0.0232752	0.890432
A_32_P489	Homo sapiens uncharacterized LOC100132735 (LOC100132735), non-coding RNA [NR_038399]	ENSG00000231426.1	Exonic	chr6:140175987-140181288_F	0.000158444	0.0232752	0.916912
A_33_P3281651	N/A	ENSG00000259083.1	Exonic	chr14:39644089-39645084_R	0.000154337	0.0232752	1.08804
A_33_P3325606	Homo sapiens uncharacterized protein LOC100130451 (LOC100130451), mRNA [NM_001242575]	ENSG00000196096.3	Exonic	chr2:214141276-214148929_R	0.000158239	0.0232752	0.905447
A_33_P3387110	Homo sapiens uncharacterized LOC145783 (LOC145783), non-coding RNA [NR_015419]	ENSG00000259484.1	Exonic	chr15:57151866-57210697_R	0.000142536	0.0232752	0.839488
A_19_P00316417	lincRNA:chr14:101292469-101299626 forward strand	ENSG00000214548.8	Exonic	chr14:101245747-101327368_F	0.000179412	0.0233235	0.867495
A_33_P3234515	Homo sapiens uncharacterized LOC400643 (LOC400643), non-coding RNA [NR_034100]	ENSG00000265933.1	Exonic	chr18:6919495-6929965_R	0.00018521	0.0234437	0.89601
A_19_P00329585	lincRNA:chr8:58126971-58142821 forward strand	ENSG00000253301.1	nonExonic	chr8:58055248-58152857_F	0.000195963	0.0235645	0.928461
A_23_P359214	Homo sapiens uncharacterized LOC643650 (LOC643650), non-coding RNA [NR_033957]	ENSG00000223477.2	Exonic	chr10:47096454-47151848_R	0.00019529	0.0235645	1.26069
A_32_P135902	Homo sapiens eukaryotic translation initiation factor 4A1 (EIF4A1), transcript variant 1, mRNA [NM_001416]	ENSG00000264772.1, ENSG00000265500.1	Exonic	chr17:7466604-7485342_F	0.000208215	0.0240592	1.30575
A_33_P3227736	Homo sapiens long intergenic non-protein coding RNA 336 (LINC00336), non-coding RNA [NR_027908]	ENSG00000197251.3	Exonic	chr6:33553883-33561115_R	0.000213176	0.0240592	1.09516
A_33_P3268726	N/A	ENSG00000250195.1	Exonic	chr4:139741108-139933800_R	0.000220084	0.0240592	1.23369
A_33_P3322115	N/A	ENSG00000259275.1	Exonic	chr15:96897466-96946964_F	0.000216303	0.0240592	0.910333
A_19_P00808633	lincRNA:chr17:13961625-13972025 reverse strand	ENSG00000236088.3	nonExonic	chr17:13659795-13972812_R	0.000235444	0.0248075	0.850801
A_23_P208880	Homo sapiens ubiquitin-like with PHD and ring finger domains 1 (UHRF1), transcript variant 2, mRNA [NM_013282]	ENSG00000034063.9	Exonic	chr19:4903092-4962165_F	0.000237244	0.0248075	1.65139
A_19_P00317532	BROAD Institute lincRNA (XLOC_006237), lincRNA [TCONS_00013076]	ENSG00000224138.1	Exonic	chr7:126990182-126991577_F	0.000247386	0.0253176	0.887675
A_33_P3220056	Homo sapiens cDNA FLJ25144 fis, clone CBR07272. [AK057873]	ENSG00000226816.2	Exonic	chr7:23245632-23247664_F	0.000257629	0.0258165	1.11011
A_19_P00811499	lincRNA:chr13:44717350-44723025 reverse strand	ENSG00000235285.1	nonExonic	chr13:44720606-44732358_R	0.000264237	0.0259383	0.891466
A_19_P00326790	lincRNA:chr7:106355964-106363089 reverse strand	ENSG00000243797.2	nonExonic	chr7:106012697-106410653_R	0.000278594	0.0263372	1.09853
A_33_P3538104	Homo sapiens cDNA FLJ35892 fis, clone TESTI2009325. [AK093211]	ENSG00000260887.1	Exonic	chr16:52292476-52314211_F	0.000279251	0.0263372	0.909029
A_19_P00318454	lincRNA:chr15:95823981-95827478 reverse strand	ENSG00000248441.2	nonExonic	chr15:95819690-95870358_R	0.000332424	0.0299012	0.892936
A_19_P00327599	lincRNA:chr7:86962864-86972889 reverse strand	ENSG00000182165.12	nonExonic	chr7:86954541-86974831_R	0.000328277	0.0299012	0.898288
A_32_P70056	Homo sapiens spermatogenesis-related protein 7 (SRG7), non-coding RNA [NR_034168]	ENSG00000203897.3	Exonic	chr1:109399839-109401146_F	0.000341906	0.0299012	0.876385
A_33_P3376518	N/A	ENSG00000232080.3	Exonic	chr6:32685782-32686612_F	0.000339325	0.0299012	0.929258
A_23_P157465	Homo sapiens UBX domain protein 8 (UBXN8), mRNA [NM_005671]	ENSG00000104691.10	Exonic	chr8:30589764-30624522_F	0.000359692	0.0303529	1.37434
A_24_P677642	Homo sapiens FAM21B pseudogene (FLJ31813), non-coding RNA [NR_038275]	ENSG00000235618.2	Exonic	chr10:51780942-51827563_R	0.000358757	0.0303529	1.14448
A_33_P3334718	N/A	ENSG00000232284.3	nonExonic	chr1:68297986-68668670_F	0.000370511	0.0307268	0.933537
A_19_P00323009	lincRNA:chr13:114598075-114624290 forward strand	ENSG00000229373.3	Exonic	chr13:114598076-114624290_F	0.000382581	0.0311901	0.919078
A_32_P114003	Homo sapiens uncharacterized LOC100192378 (LOC100192378), non-coding RNA [NR_024360]	ENSG00000253661.1	Exonic	chr8:77403435-77595513_R	0.000407564	0.0326731	0.90448
A_33_P3272281	Homo sapiens cDNA FLJ44874 fis, clone BRAMY2025495. [AK126822]	ENSG00000256218.1	Exonic	chr12:5475214-5476940_R	0.000418831	0.0330258	0.900639
A_33_P3579984	Homo sapiens cDNA FLJ37202 fis, clone BRALZ2006734. [AK094521]	ENSG00000260837.1	Exonic	chr2:8861264-8862816_R	0.000428294	0.0332273	0.882345
A_19_P00320881	Homo sapiens uncharacterized LOC100505474 (LOC100505474), non-coding RNA [NR_040025]	ENSG00000267712.1, ENSG00000206129.3	Exonic	chr18:53670844-53858493_R	0.000469218	0.0354252	1.13739
A_19_P00321648	BROAD Institute lincRNA (XLOC_003385), lincRNA [TCONS_00005923]	ENSG00000214145.2	Exonic	chr3:194014254-194030592_R	0.000472422	0.0354252	0.930229
A_33_P3305805	PREDICTED: Homo sapiens hypothetical LOC100507465 (LOC100507465), miscRNA [XR_108987]	ENSG00000225376.1	Exonic	chr9:104230721-104243784_F	0.000478718	0.0354252	0.906727
A_33_P3399778	N/A	ENSG00000227542.1	nonExonic	chr2:192093891-192110898_R	0.000486789	0.0354766	0.905889
A_19_P00316135	Homo sapiens CYP1B1 antisense RNA 1 (non-protein coding) (CYP1B1-AS1), non-coding RNA [NR_027252]	ENSG00000232973.4	Exonic	chr2:38302791-38408997_F	0.000521554	0.0359969	0.905587
A_19_P00322745	UI-H-FH1-bfk-h-04-0-UI.s1 NCI_CGAP_FH1 Homo sapiens cDNA clone UI-H-FH1-bfk-h-04-0-UI 3', mRNA sequence [BU618747]	ENSG00000232855.1	Exonic	chr21:29816870-30047170_R	0.000512442	0.0359969	1.10921
A_33_P3401327	T cell receptor delta variable 3 [Source:HGNC Symbol;Acc:12264] [ENST00000535880]	ENSG00000251002.3	nonExonic	chr14:22849083-22951948_R	0.00051831	0.0359969	0.89104
A_33_P3619819	Homo sapiens cDNA FLJ42959 fis, clone BRSTN2010923. [AK124949]	ENSG00000246174.3	Exonic	chr11:77850817-77886369_F	0.000523863	0.0359969	1.10392
A_19_P00317871	Homo sapiens Pvt1 oncogene (non-protein coding) (PVT1), non-coding RNA [NR_003367]	ENSG00000249859.2	Exonic	chr8:128806779-129113499_F	0.000575118	0.0368842	1.19444
A_19_P00811710	lincRNA:chr20:57400125-57400590 reverse strand	ENSG00000235590.3	nonExonic	chr20:57393974-57425958_R	0.000569895	0.0368842	0.900903
A_19_P00813302	lincRNA:chr5:141770041-141871791 forward strand	ENSG00000231185.2	nonExonic	chr5:141704858-142051566_F	0.000556196	0.0368842	0.922984
A_32_P737629	Homo sapiens testis-specific transcript, Y-linked 7 (non-protein coding) (TTTY7), non-coding RNA [NR_001534]	ENSG00000147753.5	Exonic	chrY:6317509-6325947_F	0.000566961	0.0368842	1.11986
A_33_P3387861	Homo sapiens centromere protein N (CENPN), transcript variant 2, mRNA [NM_001100624]	ENSG00000261061.1	Exonic	chr16:81064375-81065090_F	0.000552761	0.0368842	1.34616
A_32_P189781	Homo sapiens chromosome 14 open reading frame 34 (C14orf34), transcript variant 1, non-coding RNA [NR_026796]	ENSG00000258791.2	Exonic	chr14:56247864-56263406_R	0.000606186	0.0383652	1.24874
A_19_P00807332	lincRNA:chr12:70630083-70636758 reverse strand	ENSG00000257815.1	nonExonic	chr12:70297813-70637140_R	0.000630083	0.0388821	0.923697
A_33_P3230995	1Z93_A Chain A, Human Carbonic Anhydrase Iii:structural And Kinetic Study Of Catalysis And Proton Transfer. {Homo sapiens} (exp=-1; wgp=0; cg=0), partial (15%) [THC2627499]	ENSG00000253549.1	Exonic	chr8:86354080-86377144_R	0.000631355	0.0388821	0.881966
A_33_P3441031	Homo sapiens cDNA clone IMAGE:5267655. [BC038732]	ENSG00000256128.1	nonExonic	chr12:127214333-127256957_R	0.000638605	0.0388821	0.821837
A_19_P00322212	602721518F1 NIH_MGC_97 Homo sapiens cDNA clone IMAGE:4838333 5', mRNA sequence [BG772076]	ENSG00000233806.2	Exonic	chr2:242823514-243020873_F	0.00068137	0.0399682	0.905459
A_33_P3295009	PREDICTED: Homo sapiens hypothetical LOC100506936, transcript variant 1 (LOC100506936), miscRNA [XR_108774]	ENSG00000239775.1	Exonic	chr7:44104507-44105678_F	0.000675531	0.0399682	1.1348
A_33_P3773168	Homo sapiens uncharacterized LOC285768 (LOC285768), non-coding RNA [NR_027115]	ENSG00000229796.1	nonExonic	chr6:958563-962511_R	0.000667949	0.0399682	0.915108
A_19_P00318390	BROAD Institute lincRNA (XLOC_l2_013314), lincRNA [TCONS_l2_00027075]	ENSG00000214870.4	Exonic	chr7:26438213-26538594_F	0.000744116	0.0426677	1.07421
A_23_P51918	Homo sapiens SEC16 homolog B (S. cerevisiae) (SEC16B), mRNA [NM_033127]	ENSG00000254154.3	Exonic	chr1:177897923-178007142_R	0.000745132	0.0426677	0.868224
A_19_P00811260	lincRNA:chr3:109523626-109529708 forward strand	ENSG00000242029.1	Exonic	chr3:109366954-109529708_F	0.000772225	0.0436988	0.84104
A_19_P00316714	Homo sapiens testis development related protein 1 (TDRG1), non-coding RNA [NR_024015]	ENSG00000204091.3	Exonic	chr6:40302693-40347624_F	0.000987756	0.0443672	1.08416
A_19_P00320067	N/A	ENSG00000223764.1	Exonic	chr1:852250-855072_R	0.000818031	0.0443672	0.575192
A_19_P00321652	lincRNA:chr2:213437296-213768199 reverse strand	ENSG00000225332.2	Exonic	chr2:213446081-213886269_R	0.000921137	0.0443672	1.10352
A_19_P00321739	Homo sapiens long intergenic non-protein coding RNA 472 (LINC00472), non-coding RNA [NR_026807]	ENSG00000233237.2	Exonic	chr6:72054047-72130472_R	0.000972089	0.0443672	1.08915
A_19_P00322508	lincRNA:chr14:32395006-32399352 reverse strand	ENSG00000257472.1	Exonic	chr14:32395007-32399352_R	0.000904167	0.0443672	0.924293
A_19_P00327125	lincRNA:chr17:70383780-70587080 reverse strand	ENSG00000227036.2	nonExonic	chr17:70319264-70636611_R	0.000992022	0.0443672	1.11376
A_19_P00329308	lincRNA:chr6:44006347-44033347 reverse strand	ENSG00000237686.1	nonExonic	chr6:43963460-44042389_R	0.000905556	0.0443672	1.11845
A_19_P00801188	lincRNA:chr18:53561177-53614202 forward strand	ENSG00000267327.1	nonExonic	chr18:53560269-53690753_F	0.000898932	0.0443672	0.919386
A_19_P00807893	lincRNA:chr1:32514988-32529913 reverse strand	ENSG00000203325.3	nonExonic	chr1:32517892-32539075_R	0.000828858	0.0443672	0.893056
A_19_P00811959	lincRNA:chr7:115939389-115975339 reverse strand	ENSG00000243243.1, ENSG00000237813.3	nonExonic	chr7:115877983-116139519_R	0.000944423	0.0443672	1.16776
A_24_P359246	Homo sapiens chromosome 10 open reading frame 136 (C10orf136), non-coding RNA [NR_033923]	ENSG00000204187.5	Exonic	chr10:44340754-44346070_F	0.000803586	0.0443672	0.924912
A_24_P639665	PREDICTED: Homo sapiens hypothetical LOC100506247 (LOC100506247), miscRNA [XR_108928]	ENSG00000225706.1	Exonic	chr9:8858130-8862255_F	0.000904446	0.0443672	0.911192
A_33_P3217457	N/A	ENSG00000253926.1	Exonic	chr8:130428195-130458098_F	0.000944075	0.0443672	0.926366
A_33_P3239644	PREDICTED: Homo sapiens hypothetical LOC645188 (LOC645188), miscRNA [XR_113320]	ENSG00000223438.1, ENSG00000226574.1	Exonic	chrX:140590843-140738057_F	0.000964243	0.0443672	0.916821
A_33_P3282740	N/A	ENSG00000236943.1	Exonic	chr1:144456138-144521970_R	0.000916849	0.0443672	0.814529
A_33_P3311911	N/A	ENSG00000215374.4	nonExonic	chr8:7159133-7212876_R	0.000951429	0.0443672	0.902182
A_33_P3328621	Homo sapiens cDNA clone IMAGE:4816083, partial cds. [BC036435]	ENSG00000233421.2	Exonic	chr1:16860381-16862144_R	0.000936897	0.0443672	0.890307
A_33_P3340560	N/A	ENSG00000234665.3	nonExonic	chr9:66513488-66553911_R	0.000996186	0.0443672	0.910339
A_33_P3390391	Homo sapiens glioma tumor suppressor candidate region gene 1 (GLTSCR1), mRNA [NM_015711]	ENSG00000268746.1	nonExonic	chr19:48110781-48236355_F	0.000917329	0.0443672	1.11448
A_33_P3406370	KB-EST0005989 BPS7 Homo sapiens cDNA, mRNA sequence [DT220905]	ENSG00000251033.1	Exonic	chr5:26711660-26750106_R	0.000794837	0.0443672	1.07027
A_33_P3406886	Homo sapiens long intergenic non-protein coding RNA 478 (LINC00478), transcript variant 1, non-coding RNA [NR_027790]	ENSG00000215386.6	Exonic	chr21:17442842-17999716_F	0.000894221	0.0443672	0.83274
A_33_P3512350	Homo sapiens uncharacterized LOC339807 (LOC339807), non-coding RNA [NR_034023]	ENSG00000233694.1	Exonic	chr2:64834109-64843616_F	0.000874561	0.0443672	1.10068
A_33_P3744415	Homo sapiens cDNA FLJ30604 fis, clone CD34C2000152. [AK055166]	ENSG00000236700.1	Exonic	chr6:134758854-134825719_F	0.000830788	0.0443672	1.11523
A_33_P3258383	N/A	ENSG00000255435.2	Exonic	chr11:118382626-118401809_R	0.0010424	0.0459994	0.862126
A_33_P3309849	N/A	ENSG00000264015.1	nonExonic	chr18:75133575-75272719_F	0.00107888	0.0471765	1.27459
A_19_P00330206	lincRNA:chr6:44006347-44033347 reverse strand	ENSG00000237686.1	nonExonic	chr6:43963460-44042389_R	0.0011047	0.0478705	1.2413
A_19_P00316023	lincRNA:chr18:53717309-53763483 forward strand	ENSG00000267057.1	Exonic	chr18:53709366-53763550_F	0.00116715	0.049325	0.911715
A_33_P3355659	Homo sapiens SKI family transcriptional corepressor 1 (SKOR1), mRNA [NM_001031807]	ENSG00000259410.1	Exonic	chr15:68125063-68166204_F	0.00116502	0.049325	0.910308
A_33_P3645079	Homo sapiens uncharacterized LOC100133311 (LOC100133311), transcript variant 1, non-coding RNA [NR_038831]	ENSG00000254369.2	Exonic	chr7:27169596-27195542_F	0.00116903	0.049325	0.892278
A_19_P00317006	lincRNA:chr22:28103577-28105929 forward strand	ENSG00000231495.1	Exonic	chr22:28103578-28105929_F	0.0012034	0.0503336	0.921774
A_19_P00316753	N/A	ENSG00000249859.2	Exonic	chr8:128806779-129113499_F	0.00124324	0.0504986	1.09305
A_19_P00319578	BROAD Institute lincRNA (XLOC_l2_010723), lincRNA [TCONS_l2_00021618]	ENSG00000251442.1	Exonic	chr4:79567057-79603853_F	0.0012276	0.0504986	0.91104
A_19_P00326144	lincRNA:chr14:100693122-100704538 reverse strand	ENSG00000258982.1, ENSG00000258522.1	nonExonic	chr14:100657423-100715854_R	0.00126365	0.0504986	0.931786
A_19_P00326478	lincRNA:chr10:80015019-80026137 forward strand	ENSG00000230417.5	nonExonic	chr10:80008497-80434724_F	0.00125871	0.0504986	0.910594
A_33_P3298930	PREDICTED: Homo sapiens hypothetical protein LOC389300 (LOC389300), mRNA [XM_001714293]	ENSG00000248371.1	Exonic	chr5:71869947-71956496_R	0.00127161	0.0504986	0.928524
A_33_P3322395	Uncharacterized proteincDNA FLJ38012 fis, clone CTONG2012554 [Source:UniProtKB/TrEMBL;Acc:Q8N1P8] [ENST00000536986]	ENSG00000250685.3	Exonic	chr16:84226164-84230659_R	0.00128084	0.0504986	1.14692
A_33_P3416127	Homo sapiens cDNA FLJ36480 fis, clone THYMU2017449. [AK093799]	ENSG00000267861.1	Exonic	chr19:52094163-52095761_F	0.00126977	0.0504986	0.916627
A_19_P00322609	lincRNA:chr15:25345633-25349116 forward strand	ENSG00000224078.5	nonExonic	chr15:25224704-25664609_F	0.00130197	0.050833	0.924018
A_33_P3889634	Homo sapiens uncharacterized LOC284798 (LOC284798), transcript variant 1, non-coding RNA [NR_027091]	ENSG00000230725.1	Exonic	chr20:25121425-25129894_R	0.00131045	0.050833	0.91744
A_19_P00320242	PREDICTED: Homo sapiens hypothetical LOC100506948 (LOC100506948), miscRNA [XR_110299]	ENSG00000224078.5	Exonic	chr15:25224704-25664609_F	0.00134139	0.0512235	0.858811
A_19_P00320499	BROAD Institute lincRNA (XLOC_l2_012721), lincRNA [TCONS_l2_00025239]	ENSG00000236673.1	Exonic	chr6:132223103-132241705_F	0.00134182	0.0512235	1.08414
A_19_P00315519	BROAD Institute lincRNA (XLOC_004914), lincRNA [TCONS_00009717]	ENSG00000248708.1	Exonic	chr5:87008952-87029086_R	0.00138028	0.0522768	0.947619
A_19_P00327043	lincRNA:chr10:6779694-6889494 forward strand	ENSG00000238266.1	nonExonic	chr10:6821560-6884868_F	0.00147893	0.0534939	1.10541
A_19_P00809656	lincRNA:chr7:45019225-45026725 reverse strand	ENSG00000232956.3	Exonic	chr7:45022622-45026560_R	0.00150139	0.0534939	1.15901
A_24_P182892	Homo sapiens solute carrier family 19, member 3 (SLC19A3), mRNA [NM_025243]	ENSG00000240115.1	Exonic	chr2:228549966-228551622_R	0.00144865	0.0534939	0.948257
A_24_P376379	Homo sapiens uncharacterized LOC647323 (LOC647323), non-coding RNA [NR_033944]	ENSG00000214146.2	Exonic	chr3:193675161-193721448_R	0.00144238	0.0534939	0.932399
A_33_P3309859	N/A	ENSG00000229334.1	Exonic	chr3:194353652-194366130_F	0.00145841	0.0534939	1.13834
A_33_P3397955	Homo sapiens ITPK1 antisense RNA 1 (non-protein coding) (ITPK1-AS1), non-coding RNA [NR_002808]	ENSG00000258730.1	Exonic	chr14:93533797-93538497_F	0.00148122	0.0534939	0.93297
A_33_P3587772	Homo sapiens uncharacterized LOC400654 (LOC400654), non-coding RNA [NR_033983]	ENSG00000266952.1	Exonic	chr18:61880317-61927290_R	0.00148425	0.0534939	0.928146
A_33_P3770642	Homo sapiens uncharacterized LOC503519 (LOC503519), non-coding RNA [NR_038851]	ENSG00000259150.1	Exonic	chr15:26360960-26378184_F	0.00149286	0.0534939	1.07534
A_33_P3360007	N/A	ENSG00000234229.2	nonExonic	chr9:109378339-109464943_F	0.0015246	0.0539214	0.908957
A_33_P3232861	Q3RU97_RALME (Q3RU97) Sulfate transporter/antisigma-factor antagonist STAS:Sulphate transporter, partial (3%) [THC2519244]	ENSG00000226688.2	Exonic	chr10:97512963-97849995_R	0.00153615	0.0539334	0.913718
A_19_P00323039	lincRNA:chr3:130569626-130575060 forward strand	ENSG00000249179.1	Exonic	chr3:130569627-130575067_F	0.00155375	0.054156	0.908283
A_19_P00809697	BROAD Institute lincRNA (XLOC_000670), lincRNA [TCONS_00002277]	ENSG00000223764.1	Exonic	chr1:852250-855072_R	0.00159258	0.0545191	0.876354
A_24_P822931	Homo sapiens uncharacterized LOC100329135 (LOC100329135), transcript variant 1, mRNA [NM_001195576]	ENSG00000204025.2	Exonic	chrX:111125125-111147218_F	0.00159817	0.0545191	1.07722
A_33_P3796201	Homo sapiens CMT1A duplicated region transcript 7 (non-protein coding) (CDRT7), non-coding RNA [NR_033371]	ENSG00000259944.1, ENSG00000232058.1	Exonic	chr17:14918122-14955593_F	0.00158064	0.0545191	0.927744
A_19_P00330666	lincRNA:chr8:128807043-128820943 forward strand	ENSG00000249859.2	nonExonic	chr8:128806779-129113499_F	0.00167705	0.0552507	1.24169
A_19_P00806466	lincRNA:chr1:166434401-166491801 reverse strand	ENSG00000234142.1	nonExonic	chr1:166445009-166459276_R	0.00166579	0.0552507	0.921005
A_24_P118376	Homo sapiens carcinoembryonic antigen-related cell adhesion molecule 20 (CEACAM20), transcript variant 4S, mRNA [NM_001102598]	ENSG00000176395.8	Exonic	chr19:45005729-45033811_R	0.00166094	0.0552507	1.2608
A_33_P3263287	Homo sapiens cDNA FLJ44947 fis, clone BRAMY4001913. [AK126895]	ENSG00000254921.1	nonExonic	chr11:8056993-8061265_R	0.00166062	0.0552507	0.902826
A_33_P3397716	Homo sapiens cDNA FLJ39921 fis, clone SPLEN2020417. [AK097240]	ENSG00000196295.6	Exonic	chr7:30555925-30634425_R	0.00163866	0.0552507	0.909424
A_19_P00316914	GB	ENSG00000228044.2, ENSG00000241475.1	Exonic	chr1:234782035-234818922_F	0.00173472	0.056	0.91295
A_19_P00319308	Q9BVX4_HUMAN (Q9BVX4) MGC5566 protein, partial (23%) [THC2680667]	ENSG00000267057.1	Exonic	chr18:53709366-53763550_F	0.00171516	0.056	0.938096
A_33_P3262391	N/A	ENSG00000259361.1	nonExonic	chr15:80555410-80634147_R	0.00172782	0.056	1.06417
A_33_P3307536	Homo sapiens uncharacterized LOC729444 (LOC729444), non-coding RNA [NR_038388]	ENSG00000188424.5	Exonic	chr22:20326328-20350457_F	0.00175844	0.056014	0.920146
A_33_P3324775	AGENCOURT_6542354 NIH_MGC_119 Homo sapiens cDNA clone IMAGE:5742938 5', mRNA sequence [BM553298]	ENSG00000224825.2	Exonic	chr9:77100467-77114043_R	0.00175448	0.056014	0.905372
A_19_P00810730	lincRNA:chr22:29203850-29211650 forward strand	ENSG00000226471.2	nonExonic	chr22:29196671-29244547_F	0.00177596	0.0561997	0.897847
A_33_P3221578	PREDICTED: Homo sapiens FLJ45872 protein (FLJ45872), miscRNA [XR_108892]	ENSG00000253288.1	Exonic	chr8:138821687-139095813_R	0.00179798	0.0565248	0.91797
A_19_P00316306	lincRNA:chr18:39101339-39212100 reverse strand	ENSG00000267313.2	Exonic	chr18:39047395-39212149_R	0.00198592	0.058462	0.897557
A_19_P00317376	lincRNA:chr3:6549516-6766233 forward strand	ENSG00000189229.10	nonExonic	chr3:6532166-6777816_F	0.00201761	0.058462	0.895064
A_19_P00317913	Homo sapiens HLA-F antisense RNA 1 (non-protein coding) (HLA-F-AS1), transcript variant 2, non-coding RNA [NR_026973]	ENSG00000214922.3	Exonic	chr6:29694378-29716826_R	0.00199607	0.058462	0.928007
A_19_P00319257	lincRNA:chr18:37442173-37504804 reverse strand	ENSG00000267413.1	nonExonic	chr18:37421138-37504804_R	0.00199582	0.058462	0.87119
A_19_P00320753	lincRNA:chr8:93681063-93689911 forward strand	ENSG00000253177.1	Exonic	chr8:93681064-93691822_F	0.00193317	0.058462	0.891696
A_19_P00321617	PREDICTED: Homo sapiens hypothetical LOC100505562 (LOC100505562), miscRNA [XR_109022]	ENSG00000229656.2	Exonic	chr10:33247773-33371030_F	0.00200959	0.058462	1.14579
A_19_P00323152	lincRNA:chr4:90636702-90646690 forward strand	ENSG00000251095.2	nonExonic	chr4:90472507-90647654_F	0.00192122	0.058462	0.930001
A_19_P00330733	lincRNA:chr2:162097179-162111204 reverse strand	ENSG00000235724.2	nonExonic	chr2:162079296-162111179_R	0.00192573	0.058462	0.914396
A_23_P436145	Homo sapiens cDNA clone IMAGE:4838987. [BC031979]	ENSG00000254842.2	Exonic	chr11:130714086-130735456_R	0.00192432	0.058462	0.927029
A_23_P82795	Homo sapiens long intergenic non-protein coding RNA 208 (LINC00208), non-coding RNA [NR_040035]	ENSG00000170983.3	Exonic	chr8:11433822-11438851_F	0.00193087	0.058462	0.900824
A_33_P3222384	N/A	ENSG00000257700.1	Exonic	chr12:53086389-53090572_F	0.00194527	0.058462	0.867656
A_33_P3326662	Homo sapiens cDNA FLJ42244 fis, clone TKIDN2005934. [AK124238]	ENSG00000233899.1	Exonic	chr22:39532704-39537189_R	0.002008	0.058462	1.06685
A_33_P3419865	PREDICTED: Homo sapiens hypothetical LOC646719 (LOC646719), miscRNA [XR_112726]	ENSG00000248044.1	Exonic	chr5:36864527-36876759_R	0.00195918	0.058462	0.926346
A_19_P00802387	lincRNA:chr2:19227569-19279969 reverse strand	ENSG00000236204.1	nonExonic	chr2:19167729-19546509_R	0.00205494	0.0591871	0.896006
A_19_P00319318	lincRNA:chr18:53763151-53804714 reverse strand	ENSG00000267712.1, ENSG00000206129.3	Exonic	chr18:53670844-53858493_R	0.00208212	0.0592604	1.08593
A_33_P3256317	Homo sapiens uncharacterized LOC730811 (LOC730811), non-coding RNA [NR_024468]	ENSG00000225619.1	Exonic	chr2:2323004-2330882_F	0.00207041	0.0592604	0.911336
A_19_P00316453	ALU7_HUMAN (P39194) Alu subfamily SQ sequence contamination warning entry, partial (13%) [THC2491736]	ENSG00000236740.2	Exonic	chr6:53794820-53862465_F	0.00210853	0.059659	1.19588
A_19_P00322660	ALU1_HUMAN (P39188) Alu subfamily J sequence contamination warning entry, partial (4%) [THC2588358]	ENSG00000234690.2	Exonic	chr2:47419544-47572213_R	0.00214456	0.0603235	1.0801
A_19_P00321356	BROAD Institute lincRNA (XLOC_l2_007834), lincRNA [TCONS_l2_00014338]	ENSG00000233806.2	Exonic	chr2:242823514-243020873_F	0.00217075	0.0603545	1.08979
A_33_P3308117	Q2IGS8_ANADE (Q2IGS8) Amino acid/peptide transporter, partial (4%) [THC2689817]	ENSG00000249252.1	Exonic	chr4:15006566-15429538_R	0.00216974	0.0603545	0.887384
A_23_P377245	Homo sapiens uncharacterized LOC653160 (LOC653160), non-coding RNA [NR_037869]	ENSG00000241014.1	Exonic	chr1:35439957-35450914_R	0.00224623	0.0620941	0.922775
A_19_P00323454	Homo sapiens uncharacterized LOC644246 (LOC644246), non-coding RNA [NR_034172]	ENSG00000214401.4	Exonic	chr17:44270942-44274089_F	0.00227891	0.0626375	0.863137
A_33_P3295937	N/A	ENSG00000258926.1	Exonic	chr14:62004226-62012005_R	0.00231372	0.0632329	1.08348
A_19_P00322440	Homo sapiens uncharacterized LOC400550 (LOC400550), transcript variant 2, non-coding RNA [NR_036444]	ENSG00000268388.1	nonExonic	chr16:86508135-86542705_R	0.00234411	0.0637015	1.09313
A_32_P115050	Homo sapiens uncharacterized LOC646576 (LOC646576), non-coding RNA [NR_037595]	ENSG00000248890.1	Exonic	chr4:145564074-145582509_R	0.00240833	0.064888	0.901358
A_32_P178758	Homo sapiens LY86 antisense RNA 1 (non-protein coding) (LY86-AS1), non-coding RNA [NR_026970]	ENSG00000216863.4	Exonic	chr6:6346698-6622977_R	0.00241475	0.064888	0.937081
A_33_P3519424	Homo sapiens cDNA FLJ32573 fis, clone SPLEN2000210. [AK057135]	ENSG00000228203.1	Exonic	chr2:7052408-7058813_R	0.00243626	0.0651023	0.923037
A_33_P3472460	Homo sapiens cDNA clone IMAGE:5494257, partial cds. [BC041488]	ENSG00000233098.3	Exonic	chr17:20771746-20905589_F	0.00245813	0.0653239	0.918331
A_19_P00321671	N/A	ENSG00000251095.2	Exonic	chr4:90472507-90647654_F	0.00264782	0.0655615	1.50479
A_19_P00322142	lincRNA:chr13:54701000-54707001 reverse strand	ENSG00000234787.1	Exonic	chr13:54689924-54707001_R	0.00251691	0.0655615	0.944012
A_19_P00331948	lincRNA:chr6:34244122-34253868 forward strand	ENSG00000225339.2	Exonic	chr6:34247456-34254545_F	0.00256841	0.0655615	0.901653
A_19_P00800112	lincRNA:chr14:101434059-101436282 forward strand	ENSG00000232018.3	Exonic	chr14:101426846-101452987_F	0.00265586	0.0655615	0.907606
A_24_P352116	Homo sapiens small nucleolar RNA host gene 7 (non-protein coding) (SNHG7), transcript variant 1, non-coding RNA [NR_003672]	ENSG00000233016.1	Exonic	chr9:139615818-139622636_R	0.00267153	0.0655615	1.22436
A_32_P890614	Homo sapiens uncharacterized LOC100268168 (LOC100268168), transcript variant 1, non-coding RNA [NR_026682]	ENSG00000204758.3	Exonic	chr5:172381789-172386395_R	0.0025285	0.0655615	0.899429
A_33_P3219960	Homo sapiens cDNA clone IMAGE:30378049. [BC090890]	ENSG00000234387.1, ENSG00000227305.1	Exonic	chr7:62854166-62882424_F	0.00260965	0.0655615	0.890847
A_33_P3240578	Homo sapiens chromosome 6 open reading frame 124 (C6orf124), non-coding RNA [NR_027906]	ENSG00000198221.7	Exonic	chr6:168224556-168227389_R	0.00257388	0.0655615	0.904001
A_33_P3286761	Homo sapiens cDNA FLJ43706 fis, clone TESOP2001849. [AK125694]	ENSG00000205682.2	Exonic	chr4:62285964-62293939_R	0.00253725	0.0655615	0.921844
A_33_P3296427	Homo sapiens uncharacterized LOC339535 (LOC339535), non-coding RNA [NR_015407]	ENSG00000215808.2	Exonic	chr1:238643684-238649323_R	0.00262275	0.0655615	0.908237
A_33_P3329356	N/A	ENSG00000232021.2	Exonic	chr4:109088681-109177992_F	0.00259834	0.0655615	0.876778
A_33_P3363510	Homo sapiens cDNA FLJ44088 fis, clone TESTI4041519. [AK126076]	ENSG00000261250.1	Exonic	chr1:179512336-179518057_R	0.00266237	0.0655615	0.912832
A_33_P3395400	Homo sapiens cDNA FLJ45491 fis, clone BRTHA2006720. [AK127400]	ENSG00000213981.3	Exonic	chr2:171494879-171551884_R	0.00253422	0.0655615	0.912842
A_33_P3407157	DB050195 TESTI2 Homo sapiens cDNA clone TESTI2039685 5', mRNA sequence [DB050195]	ENSG00000266535.1	Exonic	chr17:31438876-31458761_F	0.00259545	0.0655615	1.08088
A_33_P3507384	Homo sapiens cDNA FLJ31836 fis, clone NT2RP7000041. [AK056398]	ENSG00000260902.1	Exonic	chr3:14840838-14852921_R	0.00254081	0.0655615	0.905988
A_33_P3403232	AF289022 formiminotransferase cyclodeaminase form C {Homo sapiens} (exp=-1; wgp=0; cg=0), partial (4%) [THC2674778]	ENSG00000237338.1	Exonic	chr21:47571528-47572561_F	0.00269765	0.0658664	0.92285
A_33_P3244574	Homo sapiens uncharacterized LOC100128675 (LOC100128675), transcript variant 2, non-coding RNA [NR_024562]	ENSG00000227392.1	Exonic	chr19:35549963-35597208_R	0.00283142	0.0687835	0.918854
A_19_P00326778	lincRNA:chr10:31600144-31607418 reverse strand	ENSG00000237036.3	nonExonic	chr10:31596646-31608810_R	0.00286578	0.0691433	0.916784
A_23_P132718	Homo sapiens sema domain, immunoglobulin domain (Ig), short basic domain, secreted, (semaphorin) 3B (SEMA3B), transcript variant 1, mRNA [NM_004636]	ENSG00000012171.13	Exonic	chr3:50304990-50314977_F	0.00288035	0.0691433	0.856537
A_33_P3407007	Homo sapiens uncharacterized LOC100130231 (LOC100130231), transcript variant 1, non-coding RNA [NR_038446]	ENSG00000245164.2	Exonic	chr8:126934552-126963493_R	0.00290373	0.0691433	0.892994
A_33_P3889179	Homo sapiens uncharacterized LOC285401 (LOC285401), non-coding RNA [NR_027104]	ENSG00000244342.1	Exonic	chr3:62936105-63110738_F	0.00289693	0.0691433	1.11739
A_19_P00320343	PREDICTED: Homo sapiens hypothetical LOC100507403 (LOC100507403), miscRNA [XR_133480]	ENSG00000253123.1	Exonic	chr8:37184093-37189502_R	0.00295998	0.0700244	0.93371
A_19_P00320731	BROAD Institute lincRNA (XLOC_l2_008008), lincRNA [TCONS_l2_00015793]	ENSG00000234690.2	Exonic	chr2:47419544-47572213_R	0.00303524	0.0700244	1.10363
A_19_P00804347	lincRNA:chr12:5377839-5428564 forward strand	ENSG00000256417.1	nonExonic	chr12:5399646-5492819_F	0.00301708	0.0700244	1.09149
A_32_P320835	HCG1987623LOC651900 protein [Source:UniProtKB/TrEMBL;Acc:Q96JS6] [ENST00000397549]	ENSG00000214105.2	Exonic	chr17:77681075-77686081_F	0.00301846	0.0700244	0.883424
A_33_P3250899	DA759359 NT2RP8 Homo sapiens cDNA clone NT2RP8007706 5', mRNA sequence [DA759359]	ENSG00000256879.1	Exonic	chr12:20514666-20523196_R	0.0030572	0.0700244	0.905842
A_33_P3328893	602689955F1 NIH_MGC_97 Homo sapiens cDNA clone IMAGE:4822453 5', mRNA sequence [BG719595]	ENSG00000264982.1	Exonic	chr18:29867400-29870303_F	0.00302182	0.0700244	0.941573
A_33_P3331731	N/A	ENSG00000223838.1	nonExonic	chr7:19393157-19618229_F	0.00303611	0.0700244	0.901426
A_33_P3798268	Homo sapiens uncharacterized LOC285370 (LOC285370), non-coding RNA [NR_027102]	ENSG00000226567.1	Exonic	chr3:10801169-10805877_R	0.00305003	0.0700244	0.899561
A_19_P00323993	lincRNA:chr10:80202694-80215169 forward strand	ENSG00000230417.5	nonExonic	chr10:80008497-80434724_F	0.00314593	0.071377	1.11425
A_19_P00809982	lincRNA:chr5:36693543-36726143 reverse strand	ENSG00000250155.1	nonExonic	chr5:36666316-36725297_R	0.0031331	0.071377	0.882848
A_24_P497318	Homo sapiens clone 23963 mRNA sequence. [AF007131]	ENSG00000259577.1	Exonic	chr15:52472290-52498071_F	0.00316281	0.0714232	0.88626
A_19_P00316109	GB	ENSG00000185186.4	Exonic	chr21:44881974-44899414_R	0.0031949	0.0718106	0.884805
A_19_P00316164	BROAD Institute lincRNA (XLOC_l2_011612), lincRNA [TCONS_l2_00023403]	ENSG00000249364.1	Exonic	chr5:66675206-67101066_F	0.00323943	0.0722684	0.918519
A_19_P00319369	Homo sapiens uncharacterized LOC285401 (LOC285401), non-coding RNA [NR_027104]	ENSG00000244342.1	Exonic	chr3:62936105-63110738_F	0.00329593	0.0722684	0.858536
A_19_P00319822	Q952V6_9SMEG (Q952V6) Cytochrome b (Fragment), partial (5%) [THC2780555]	ENSG00000249631.1	Exonic	chr4:11627338-11815582_F	0.00337136	0.0722684	0.877609
A_19_P00320760	lincRNA:chr3:8615411-8634810 reverse strand	ENSG00000224884.1, ENSG00000227110.2	Exonic	chr3:7994492-8653610_R	0.00336473	0.0722684	0.93129
A_19_P00321159	N/A	ENSG00000249201.2	Exonic	chr5:1173256-1178720_R	0.00333296	0.0722684	0.894893
A_19_P00809175	lincRNA:chrX:11053954-11091179 reverse strand	ENSG00000234129.2	nonExonic	chrX:10988011-11129234_R	0.00328968	0.0722684	0.900463
A_32_P112752	N/A	ENSG00000255790.1	Exonic	chr12:11552315-11639612_R	0.00335963	0.0722684	1.09328
A_33_P3261463	Homo sapiens mRNA; cDNA DKFZp761G0122 (from clone DKFZp761G0122). [AL713743]	ENSG00000177133.5	nonExonic	chr1:2976179-2985001_R	0.00334693	0.0722684	0.912887
A_33_P3321996	DB053889 TESTI2 Homo sapiens cDNA clone TESTI2044585 5', mRNA sequence [DB053889]	ENSG00000232085.1	Exonic	chr1:243327940-243332747_F	0.00338054	0.0722684	0.917425
A_33_P3378171	Homo sapiens uncharacterized LOC400940 (LOC400940), non-coding RNA [NR_026833]	ENSG00000232044.3	nonExonic	chr2:6072819-6141407_F	0.00334703	0.0722684	0.916833
A_33_P3382296	Homo sapiens uncharacterized LOC100129662 (LOC100129662), non-coding RNA [NR_038405]	ENSG00000226031.1	Exonic	chrX:137793614-137798779_F	0.00331277	0.0722684	0.882163
A_33_P3229815	Homo sapiens uncharacterized LOC200261 (LOC200261), non-coding RNA [NR_034149]	ENSG00000233746.1	Exonic	chr20:23105705-23113258_R	0.00339677	0.0722941	0.878997
A_19_P00801503	lincRNA:chr14:61762697-61781247 reverse strand	ENSG00000247287.2	nonExonic	chr14:61764882-61789536_R	0.0034233	0.0725377	0.903627
A_23_P76690	Homo sapiens ubiquitin carboxyl-terminal esterase L3 (ubiquitin thiolesterase) (UCHL3), mRNA [NM_006002]	ENSG00000261553.1	nonExonic	chr13:76123909-76381256_F	0.00347732	0.0733592	1.15844
A_19_P00805882	lincRNA:chr14:101292196-101327355 forward strand	ENSG00000214548.8	Exonic	chr14:101245747-101327368_F	0.00351638	0.0735382	0.924607
A_33_P3256278	Homo sapiens cDNA clone IMAGE:40021640. [BC101978]	ENSG00000203335.4	Exonic	chr7:153752670-153756646_R	0.00351481	0.0735382	0.929231
A_19_P00317342	lincRNA:chr3:64679105-64680881 forward strand	ENSG00000241684.1	nonExonic	chr3:64670585-64997143_F	0.0035587	0.0738487	0.797054
A_19_P00320469	Homo sapiens uncharacterized LOC401491 (FLJ35024), non-coding RNA [NR_015375]	ENSG00000236404.4	Exonic	chr9:2422702-2641395_R	0.00356816	0.0738487	0.860821
A_33_P3294372	Homo sapiens uncharacterized LOC100128881 (LOC100128881), non-coding RNA [NR_036480]	ENSG00000261373.1	Exonic	chr16:89778264-89784573_F	0.00361522	0.0738487	1.15811
A_33_P3314525	Homo sapiens CRYM antisense RNA 1 (non-protein coding) (CRYM-AS1), non-coding RNA [NR_026675]	ENSG00000189149.7	Exonic	chr16:21312170-21329912_F	0.00365157	0.0738487	0.937799
A_33_P3331646	Homo sapiens cDNA clone IMAGE:5172092. [BC029877]	ENSG00000196893.3	Exonic	chr17:18854938-18857462_R	0.00364905	0.0738487	0.931116
A_33_P3365506	N/A	ENSG00000250597.1	Exonic	chr4:34659228-34671054_F	0.00358829	0.0738487	0.925444
A_33_P3379486	Homo sapiens cDNA FLJ45519 fis, clone BRTHA2024177. [AK127427]	ENSG00000188825.8	Exonic	chr17:41447213-41466567_R	0.0036694	0.0738487	0.906554
A_33_P3396858	N/A	ENSG00000232828.1	Exonic	chrX:48557354-48595570_R	0.00365924	0.0738487	0.945037
A_33_P3606685	Homo sapiens uncharacterized LOC283403 (LOC283403), mRNA [NM_001242696]	ENSG00000257137.1	Exonic	chr12:52599368-52604639_R	0.00364947	0.0738487	1.08241
A_19_P00322939	Homo sapiens Pvt1 oncogene (non-protein coding) (PVT1), non-coding RNA [NR_003367]	ENSG00000249859.2	Exonic	chr8:128806779-129113499_F	0.00370485	0.0742515	1.06285
A_33_P3227269	Homo sapiens uncharacterized LOC399717 (FLJ45983), transcript variant 2, non-coding RNA [NR_024256]	ENSG00000197308.4	Exonic	chr10:8092413-8095447_R	0.00373004	0.0744461	1.23907
A_33_P3224095	PREDICTED: Homo sapiens hypothetical LOC728290 (LOC728290), miscRNA [XR_112513]	ENSG00000243694.2	Exonic	chr3:81043019-81144798_F	0.0037652	0.0748372	1.07457
A_19_P00322220	Homo sapiens uncharacterized LOC388796 (LOC388796), transcript variant 2, non-coding RNA [NR_027241]	ENSG00000196756.6	Exonic	chr20:37049235-37063996_R	0.0037968	0.0751548	1.13727
A_19_P00810213	lincRNA:chr5:8437875-8473025 reverse strand	ENSG00000245729.1, ENSG00000249159.1	nonExonic	chr5:8333596-8457677_R	0.0038338	0.0754093	0.922577
A_33_P3368785	Homo sapiens uncharacterized LOC649446 (FLJ35776), non-coding RNA [NR_024101]	ENSG00000177337.3	Exonic	chr18:3593730-3598350_F	0.00384101	0.0754093	0.882861
A_19_P00808387	lincRNA:chr7:26443400-26488075 forward strand	ENSG00000214870.4	nonExonic	chr7:26438213-26538594_F	0.00388796	0.0754767	0.932451
A_24_P213788	Homo sapiens uncharacterized LOC641518 (LOC641518), transcript variant 1, non-coding RNA [NR_029373]	ENSG00000232021.2	Exonic	chr4:109088681-109177992_F	0.00391085	0.0754767	0.913748
A_32_P703	Homo sapiens uncharacterized LOC646626 (LOC646626), non-coding RNA [NR_045484]	ENSG00000223653.1	nonExonic	chr1:85742398-85913807_F	0.00393705	0.0754767	1.26122
A_33_P3323975	N/A	ENSG00000237037.4	nonExonic	chr22:42486937-42533614_F	0.00393859	0.0754767	0.894906
A_33_P3334092	Homo sapiens cDNA FLJ39598 fis, clone SKNSH2002866. [AK096917]	ENSG00000184068.2	Exonic	chr22:42227219-42230669_R	0.00389648	0.0754767	0.924649
A_33_P3726306	Homo sapiens cDNA FLJ39473 fis, clone PROST2012890. [AK096792]	ENSG00000248429.1	Exonic	chr4:159091904-159124029_F	0.0039004	0.0754767	0.917186
A_33_P3395186	N/A	ENSG00000267141.1	Exonic	chr19:1860249-1862018_F	0.00395646	0.0755181	0.911647
A_19_P00315779	lincRNA:chr11:86632345-86633090 reverse strand	ENSG00000255471.1	Exonic	chr11:86603256-86636079_R	0.00401389	0.0758356	0.811577
A_19_P00809747	Homo sapiens uncharacterized LOC100507537 (LOC100507537), non-coding RNA [NR_037902]	ENSG00000240045.1	Exonic	chr3:155008018-155011564_R	0.00400168	0.0758356	0.928483
A_19_P00809979	lincRNA:chr16:83951024-83958049 forward strand	ENSG00000260300.1	nonExonic	chr16:83941738-83985058_F	0.00402039	0.0758356	1.48813
A_33_P3247589	Q8XVR8_RALSO (Q8XVR8) PROBABLE TRANSCRIPTION REGULATOR PROTEIN, partial (5%) [THC2731302]	ENSG00000255509.2	Exonic	chr17:35218935-35293960_R	0.00405143	0.0761225	0.921177
A_19_P00320542	lincRNA:chr15:39591539-39713152 reverse strand	ENSG00000259345.1	Exonic	chr15:39157523-39719396_R	0.00408291	0.0761546	1.10434
A_19_P00804344	lincRNA:chr1:198546652-198602677 reverse strand	ENSG00000223881.1	nonExonic	chr1:198566854-198567998_R	0.00410063	0.0761546	1.10826
A_33_P3237522	NISC_np01d06.y1 NICHD_HS_Ut1 Homo sapiens cDNA clone IMAGE:5936674 5', mRNA sequence [CB215009]	ENSG00000266983.1	Exonic	chr19:5978414-6020374_F	0.00408981	0.0761546	0.927497
A_33_P3305462	N/A	ENSG00000259792.1	nonExonic	chr15:78285747-78287631_F	0.00412121	0.0762423	0.9041
A_19_P00805170	lincRNA:chr7:93587664-93605164 forward strand	ENSG00000236861.2	nonExonic	chr7:93598754-93640425_F	0.00421837	0.0771497	0.9257
A_24_P492083	AF150244 Human mRNA from cd34+ stem cells Homo sapiens cDNA clone CBFBBE12, mRNA sequence [AF150244]	ENSG00000259004.1	Exonic	chr14:101587193-101589879_F	0.0042177	0.0771497	1.06933
A_33_P3269328	N/A	ENSG00000235849.1	Exonic	chrX:131801670-131803916_F	0.00421649	0.0771497	0.923922
A_33_P3416867	N/A	ENSG00000234091.1	Exonic	chr10:13771383-13798200_F	0.00425271	0.0774831	0.843369
A_19_P00321097	BX424349 Homo sapiens FETAL LIVER Homo sapiens cDNA clone CS0DM012YG18 5-PRIME, mRNA sequence [BX424349]	ENSG00000233714.1	Exonic	chr2:23570525-23574735_F	0.00431931	0.0778123	0.854106
A_19_P00801867	PREDICTED: Homo sapiens hypothetical LOC100129434 (LOC100129434), miscRNA [XR_112327]	ENSG00000233251.3	Exonic	chr2:56400669-56412905_R	0.00431068	0.0778123	1.09076
A_33_P3257392	BX092644 Soares_NFL_T_GBC_S1 Homo sapiens cDNA clone IMAGp998O144505 ; IMAGE:1841893, mRNA sequence [BX092644]	ENSG00000233945.1	Exonic	chr10:85432162-85435195_R	0.00430434	0.0778123	1.08575
A_19_P00320371	PREDICTED: Homo sapiens hypothetical LOC100506694, transcript variant 3 (LOC100506694), miscRNA [XR_132650]	ENSG00000267575.1	Exonic	chr19:28284371-28475892_F	0.00443308	0.0784316	0.844695
A_19_P00320829	lincRNA:chr19:20236502-20237841 reverse strand	ENSG00000267383.2	nonExonic	chr19:20236186-20432114_R	0.00439585	0.0784316	0.91257
A_19_P00807700	lincRNA:chr1:24094113-24100338 reverse strand	ENSG00000236810.1	nonExonic	chr1:24086872-24104777_R	0.00442203	0.0784316	0.936766
A_33_P3342797	PREDICTED: Homo sapiens hypothetical LOC401442 (LOC401442), miscRNA [XR_110089]	ENSG00000237647.4	nonExonic	chr8:687651-1087777_F	0.00439018	0.0784316	0.942301
A_33_P3832488	Homo sapiens uncharacterized LOC400839 (FLJ33581), non-coding RNA [NR_040102]	ENSG00000230133.1	Exonic	chr20:24180403-24205224_F	0.00443522	0.0784316	0.920647
A_33_P3422000	Homo sapiens T-box, brain, 1 (TBR1), mRNA [NM_006593]	ENSG00000251621.1	Exonic	chr2:162280526-162285285_F	0.00445849	0.0785544	0.835823
A_19_P00329521	lincRNA:chr12:117562392-117569365 forward strand	ENSG00000258285.1	nonExonic	chr12:117537286-117579896_F	0.00454276	0.0787571	1.06897
A_19_P00331316	lincRNA:chr7:45019225-45026731 reverse strand	ENSG00000232956.3	nonExonic	chr7:45022622-45026560_R	0.00455994	0.0787571	1.22922
A_19_P00810383	lincRNA:chr11:82783427-82804838 forward strand	ENSG00000246067.2	nonExonic	chr11:82783108-82817761_F	0.00456632	0.0787571	0.89952
A_24_P280983	Homo sapiens HOXA11 antisense RNA 1 (non-protein coding) (HOXA11-AS1), antisense RNA [NR_002795]	ENSG00000240990.5	Exonic	chr7:27224137-27228912_F	0.00454877	0.0787571	1.16465
A_32_P206497	kielin/chordin-like protein [Source:HGNC Symbol;Acc:17585] [ENST00000492679]	ENSG00000242902.1, ENSG00000135253.9	Exonic	chr7:128490216-128550773_R	0.00456824	0.0787571	1.1087
A_33_P3217283	PREDICTED: Homo sapiens hypothetical LOC100505488, transcript variant 1 (LOC100505488), miscRNA [XR_109295]	ENSG00000260381.2	Exonic	chr16:50134250-50155854_R	0.00450933	0.0787571	0.930958
A_19_P00315730	lincRNA:chr3:162917365-162937926 forward strand	ENSG00000241168.1	nonExonic	chr3:162744184-162949937_F	0.00463198	0.0791526	0.932201
A_33_P3228609	Homo sapiens uncharacterized LOC151009 (LOC151009), non-coding RNA [NR_027244]	ENSG00000175772.10	Exonic	chr2:111132715-111142019_R	0.00464055	0.0791526	0.911594
A_33_P3403658	Homo sapiens mRNA; cDNA DKFZp686E13230 (from clone DKFZp686E13230). [CR749422]	ENSG00000259488.1	Exonic	chr15:48604550-48624053_R	0.00462828	0.0791526	0.901
A_33_P3628409	Homo sapiens DKFZp434H1419 (PKI55), non-coding RNA [NR_037701]	ENSG00000260804.2	Exonic	chr2:217081768-217084915_F	0.00465902	0.0791868	1.10097
A_19_P00315863	BROAD Institute lincRNA (XLOC_l2_008434), lincRNA [TCONS_l2_00016084]	ENSG00000235770.1	Exonic	chr2:216476286-216708445_R	0.00473494	0.079536	0.9087
A_19_P00811812	Homo sapiens myosin phosphatase Rho interacting protein (MPRIP), transcript variant 2, mRNA [NM_201274]	ENSG00000259850.1	Exonic	chr17:17091982-17095962_F	0.00474283	0.079536	0.897398
A_23_P74330	Homo sapiens uncharacterized LOC79100 (MGC4473), non-coding RNA [NR_024160]	ENSG00000225826.1	Exonic	chr1:168756177-168762124_F	0.0047013	0.079536	1.13017
A_33_P3843285	MAGI1 intronic transcript 1 (non-protein coding) [Source:HGNC Symbol;Acc:42436] [ENST00000460754]	ENSG00000240256.1	Exonic	chr3:65858490-65940233_R	0.0047457	0.079536	0.939122
A_33_P3305998	OOEP antisense RNA 1 (non-protein coding) [Source:HGNC Symbol;Acc:39192] [ENST00000445350]	ENSG00000231332.1	Exonic	chr6:74079427-74080628_F	0.00476437	0.0795717	1.07241
A_19_P00317929	lincRNA:chr8:141532461-141536259 reverse strand	ENSG00000259758.1	Exonic	chr8:141530255-141539600_R	0.00478928	0.0797109	1.24121
A_19_P00329765	lincRNA:chr11:17378149-17406149 forward strand	ENSG00000260196.1	Exonic	chr11:17402196-17405078_F	0.00484406	0.0797942	1.25215
A_19_P00808883	Q7Z2X8_HUMAN (Q7Z2X8) ZNF480 protein (Fragment), partial (28%) [THC2653958]	ENSG00000269051.1	nonExonic	chr19:53700364-53714268_F	0.0048196	0.0797942	0.867409
A_33_P3702350	Homo sapiens uncharacterized LOC339822 (LOC339822), non-coding RNA [NR_033880]	ENSG00000237667.1	Exonic	chr2:779837-864112_R	0.00484264	0.0797942	0.940486
A_19_P00323360	lincRNA:chr5:86405094-86425344 forward strand	ENSG00000249061.1	nonExonic	chr5:86263138-86433529_F	0.00497934	0.081166	1.08374
A_19_P00800918	lincRNA:chr7:135680310-135951808 forward strand	ENSG00000232053.2	nonExonic	chr7:135777673-136122174_F	0.004962	0.081166	1.05325
A_19_P00811595	lincRNA:chr3:142845360-142851335 forward strand	ENSG00000241679.2	nonExonic	chr3:142842204-142850735_F	0.00499483	0.081166	1.07934
A_33_P3574055	Homo sapiens endogenous Bornavirus-like nucleoprotein 2 pseudogene (LOC100506710), non-coding RNA [NR_036592]	ENSG00000233137.2	Exonic	chr9:37079893-37090398_F	0.00498967	0.081166	0.816669
A_19_P00800071	lincRNA:chr20:37037086-37082161 reverse strand	ENSG00000196756.6	nonExonic	chr20:37049235-37063996_R	0.00510667	0.0827039	1.17699
A_33_P3366321	N/A	ENSG00000261008.2	nonExonic	chr16:72459384-72698908_R	0.00513817	0.082935	0.928015
A_19_P00324378	lincRNA:chr7:104616164-104653087 reverse strand	ENSG00000228393.3	nonExonic	chr7:104590762-104653491_R	0.00519389	0.0831317	0.932633
A_33_P3232032	Homo sapiens chromosome 14 open reading frame 165 (C14orf165), non-coding RNA [NR_024081]	ENSG00000259334.1	Exonic	chr14:24391456-24403777_R	0.00519657	0.0831317	1.1005
A_33_P3278749	Homo sapiens cDNA FLJ46305 fis, clone TESTI4038047. [AK128181]	ENSG00000264523.1	Exonic	chr11:118821578-118824153_R	0.00520608	0.0831317	0.903181
A_33_P3499046	Homo sapiens unknown mRNA. [AF130850]	ENSG00000237517.4	nonExonic	chr22:18958027-19018755_F	0.0052195	0.0831317	0.933344
A_19_P00319929	BROAD Institute lincRNA (XLOC_010507), lincRNA [TCONS_00021603]	ENSG00000260343.1	Exonic	chr13:112967781-112976072_F	0.00524446	0.0832537	0.896378
A_19_P00808803	lincRNA:chr1:108867152-108884252 forward strand	ENSG00000188740.7	nonExonic	chr1:108876283-108918572_F	0.00528834	0.083674	1.08316
A_33_P3264965	N/A	ENSG00000233154.1	Exonic	chr1:116966346-117021464_R	0.0053148	0.0838171	0.916367
A_32_P478512	Homo sapiens uncharacterized LOC26082 (DKFZP434L187), non-coding RNA [NR_026771]	ENSG00000225930.3	Exonic	chr15:30488239-30506743_F	0.00539816	0.0848534	0.881305
A_19_P00322733	BROAD Institute lincRNA (XLOC_l2_015585), lincRNA [TCONS_l2_00030733]	ENSG00000223546.2	Exonic	chrX:102024089-102140334_F	0.00543515	0.08488	1.08813
A_33_P3238623	Homo sapiens DNAJC27 antisense RNA 1 (non-protein coding) (DNAJC27-AS1), non-coding RNA [NR_034113]	ENSG00000224165.1	Exonic	chr2:25194259-25262563_F	0.00542984	0.08488	1.07072
A_33_P3249649	Homo sapiens C19orf29 antisense RNA 1 (non-protein coding) (C19orf29-AS1), non-coding RNA [NR_038865]	ENSG00000226800.5	Exonic	chr19:3607245-3613928_F	0.00552072	0.0859374	0.835401
A_23_P68868	Homo sapiens taurine upregulated 1 (non-protein coding) (TUG1), non-coding RNA [NR_002323]	ENSG00000253352.4	Exonic	chr22:31366663-31375381_F	0.00554901	0.0860991	0.901138
A_19_P00315649	PREDICTED: Homo sapiens hypothetical LOC100507165 (LOC100507165), miscRNA [XR_110530]	ENSG00000255248.2	Exonic	chr11:121899063-121987031_R	0.00557057	0.0861558	0.805036
A_19_P00316799	lincRNA:chr8:129001484-129060852 forward strand	ENSG00000249859.2	Exonic	chr8:128806779-129113499_F	0.00573285	0.0861719	0.93141
A_19_P00322605	Q3UGV3_MOUSE (Q3UGV3) Melanocyte cDNA, RIKEN full-length enriched library, clone:G270014F21 product:BROMODOMAIN ADJACENT to zinc finger domain 2B homolog, partial (3%) [THC2607058]	ENSG00000228495.1	Exonic	chr6:132453055-132490514_F	0.00572996	0.0861719	0.913457
A_19_P00322681	lincRNA:chr8:49464126-49611069 forward strand	ENSG00000253608.1	Exonic	chr8:49464127-49611069_F	0.00564266	0.0861719	1.0983
A_19_P00327850	lincRNA:chr7:109181989-109272589 reverse strand	ENSG00000234273.1	nonExonic	chr7:109162038-109237223_R	0.00562908	0.0861719	0.922079
A_19_P00328920	lincRNA:chr12:65991133-66071408 reverse strand	ENSG00000250748.2	nonExonic	chr12:65860600-66036152_R	0.00569358	0.0861719	0.943213
A_19_P00806345	lincRNA:chr14:53968507-53968612 forward strand	ENSG00000237356.1	nonExonic	chr14:53635772-54153976_F	0.00567063	0.0861719	0.9315
A_33_P3287907	Homo sapiens uncharacterized LOC728723 (LOC728723), non-coding RNA [NR_024398]	ENSG00000250802.2	Exonic	chr5:76382565-76462734_F	0.0056837	0.0861719	0.91127
A_33_P3353372	Q94CS5_ORYSA (Q94CS5) Heavy-metal-associated domain-containing protein-like, partial (6%) [THC2700154]	ENSG00000225666.1	Exonic	chr7:156461646-156469257_R	0.00569886	0.0861719	1.09027
A_33_P3395753	BX088677 Soares_testis_NHT Homo sapiens cDNA clone IMAGp998A233388, mRNA sequence [BX088677]	ENSG00000227148.1	Exonic	chr7:62505205-62514809_R	0.00558995	0.0861719	0.925033
A_33_P3408962	PREDICTED: Homo sapiens hypothetical protein FLJ33996 (FLJ33996), miscRNA [XR_110352]	ENSG00000260415.2	Exonic	chr12:52203789-52206648_F	0.00580997	0.0870591	1.12188
A_19_P00319568	lincRNA:chr18:53744938-53763545 reverse strand	ENSG00000206129.3	nonExonic	chr18:53670844-53858493_R	0.00587248	0.0877224	1.08444
A_19_P00322628	Homo sapiens uncharacterized LOC100505718 (LOC100505718), non-coding RNA [NR_039986]	ENSG00000253658.1	Exonic	chr8:69824038-70016425_R	0.00594002	0.0881836	0.939359
A_33_P3269678	Homo sapiens uncharacterized LOC541471 (LOC541471), transcript variant 1, non-coding RNA [NR_015395]	ENSG00000172965.7	nonExonic	chr2:111965353-112252677_R	0.00592207	0.0881836	1.32218
A_19_P00317416	lincRNA:chr15:25287981-25296366 forward strand	ENSG00000224078.5	Exonic	chr15:25224704-25664609_F	0.00596735	0.0883168	0.913618
A_19_P00813402	lincRNA:chr6:107214007-107223757 reverse strand	ENSG00000235142.2	nonExonic	chr6:107165327-107235354_R	0.00602887	0.0889536	1.07335
A_19_P00331524	lincRNA:chr15:82150345-82160445 reverse strand	ENSG00000259692.1	nonExonic	chr15:81952823-82163466_R	0.00609101	0.0895957	0.922565
A_19_P00801508	lincRNA:chr4:129332975-129481400 forward strand	ENSG00000251432.2	nonExonic	chr4:129213906-129440549_F	0.00612602	0.0896817	0.938874
A_32_P149432	Homo sapiens eukaryotic translation initiation factor 4A1 (EIF4A1), transcript variant 1, mRNA [NM_001416]	ENSG00000264772.1, ENSG00000265500.1	Exonic	chr17:7466604-7485342_F	0.00613416	0.0896817	1.23373
A_33_P3365978	Homo sapiens ST7 antisense RNA 2 (non-protein coding) (ST7-AS2), antisense RNA [NR_002331]	ENSG00000226367.1	Exonic	chr7:116712126-116786534_R	0.00617123	0.0899503	0.92603
A_24_P589855	Q7SYZ0_XENLA (Q7SYZ0) Vrk1-prov protein, partial (8%) [THC2662209]	ENSG00000233047.1	Exonic	chr1:106470246-106565834_R	0.00623027	0.0903673	0.907526
A_32_P169114	Homo sapiens glutamate receptor, ionotropic, N-methyl D-aspartate 2A (GRIN2A), transcript variant 1, mRNA [NM_001134407]	ENSG00000260432.1	Exonic	chr16:9847272-9851895_R	0.00623741	0.0903673	0.838621
A_19_P00316880	lincRNA:chr2:235353233-235363239 reverse strand	ENSG00000231682.1	Exonic	chr2:235353234-235363239_R	0.00655272	0.0909651	1.07404
A_19_P00317562	BROAD Institute lincRNA (XLOC_001512), lincRNA [TCONS_00002927]	ENSG00000235885.3	Exonic	chr2:67313578-67523207_F	0.00642753	0.0909651	1.10656
A_19_P00317781	lincRNA:chr18:53754467-53777055 reverse strand	ENSG00000267712.1, ENSG00000206129.3	Exonic	chr18:53670844-53858493_R	0.00632655	0.0909651	0.902735
A_19_P00322662	Homo sapiens long intergenic non-protein coding RNA 277 (LINC00277), non-coding RNA [NR_026949]	ENSG00000212766.5, ENSG00000259222.1	Exonic	chr15:69365266-69392275_F	0.00651968	0.0909651	0.926434
A_19_P00328681	lincRNA:chr7:29585850-29601745 reverse strand	ENSG00000223813.1	nonExonic	chr7:29554385-29603286_R	0.00649022	0.0909651	0.955834
A_19_P00802733	lincRNA:chr9:3526975-3532270 forward strand	ENSG00000232104.2	nonExonic	chr9:3526723-3671646_F	0.00656235	0.0909651	0.899815
A_19_P00812297	lincRNA:chr4:16239127-16289577 forward strand	ENSG00000263327.2	nonExonic	chr4:16228286-16321763_F	0.00646468	0.0909651	0.814802
A_19_P00813085	17000600026802 GRN_PREHEP Homo sapiens cDNA 5', mRNA sequence [CN388809]	ENSG00000224078.5	nonExonic	chr15:25224704-25664609_F	0.00641726	0.0909651	0.895696
A_23_P401024	Homo sapiens long intergenic non-protein coding RNA 304 (LINC00304), non-coding RNA [NR_024347]	ENSG00000180422.3	Exonic	chr16:89225554-89230653_F	0.00642021	0.0909651	0.940841
A_24_P701030	Homo sapiens chromosome 6 open reading frame 112 (C6orf112), non-coding RNA [NR_037157]	ENSG00000203808.6	Exonic	chr6:105584183-105617820_F	0.00653913	0.0909651	0.797086
A_32_P95151	Homo sapiens, clone IMAGE:5194137, mRNA. [BC029043]	ENSG00000261447.1	Exonic	chr9:72287665-72288629_F	0.0064362	0.0909651	0.868573
A_33_P3249837	N/A	ENSG00000243701.1	Exonic	chr3:106959539-107045811_F	0.00656117	0.0909651	0.927648
A_33_P3254761	N/A	ENSG00000253764.1	nonExonic	chr8:1920736-1922803_R	0.00638842	0.0909651	0.929468
A_33_P3392097	N/A	ENSG00000233757.2	Exonic	chr2:95873283-95881351_F	0.00649357	0.0909651	1.08681
A_33_P3740529	Homo sapiens, clone IMAGE:5741993, mRNA. [BC039526]	ENSG00000246331.2	Exonic	chr12:30908008-30933673_F	0.00634939	0.0909651	0.939157
A_19_P00322922	lincRNA:chr18:53709521-53763537 reverse strand	ENSG00000206129.3	nonExonic	chr18:53670844-53858493_R	0.00661836	0.0912157	1.0677
A_33_P3373991	17000424984468 GRN_ES Homo sapiens cDNA 5', mRNA sequence [CN283607]	ENSG00000237087.1	Exonic	chr2:233285371-233286171_R	0.00661048	0.0912157	1.0784
A_19_P00317132	lincRNA:chr3:128580388-128584438 reverse strand	ENSG00000231305.3	Exonic	chr3:128580156-128590383_R	0.00673272	0.0925268	0.943086
A_19_P00318958	lincRNA:chr4:16974897-17075526 reverse strand	ENSG00000249998.1	Exonic	chr4:16974898-17075526_R	0.00683019	0.0926393	1.06991
A_24_P145019	Homo sapiens uncharacterized LOC100129858 (LOC100129858), non-coding RNA [NR_033939]	ENSG00000196951.5	Exonic	chr4:141204880-141294514_R	0.006814	0.0926393	0.930489
A_33_P3290959	HUMMAC25X {Homo sapiens} (exp=-1; wgp=0; cg=0), partial (12%) [THC2614138]	ENSG00000245067.2	Exonic	chr4:57975928-58071676_F	0.00683721	0.0926393	0.846464
A_33_P3315819	PREDICTED: Homo sapiens hypothetical LOC728208 (LOC728208), miscRNA [XR_108453]	ENSG00000223991.1	Exonic	chr2:241920932-241925489_R	0.00682812	0.0926393	0.913763
A_33_P3705339	Homo sapiens uncharacterized LOC339685 (LOC339685), non-coding RNA [NR_038922]	ENSG00000224715.1	Exonic	chr22:47741319-47769291_F	0.0067769	0.0926393	0.893721
A_19_P00319337	Homo sapiens chromosome 6 open reading frame 208 (C6orf208), non-coding RNA [NR_026780]	ENSG00000231690.2	Exonic	chr6:170190417-170202969_F	0.0069721	0.0933828	1.10641
A_19_P00322983	BROAD Institute lincRNA (XLOC_006037), lincRNA [TCONS_00012989]	ENSG00000263683.1	nonExonic	chr7:30589833-30591185_F	0.00698902	0.0933828	1.07526
A_19_P00329048	BROAD Institute lincRNA (XLOC_l2_014585), lincRNA [TCONS_l2_00028313]	ENSG00000253738.1	Exonic	chr8:92072137-92082417_R	0.00698915	0.0933828	0.852677
A_24_P84880	Homo sapiens actin pseudogene (LOC148709), non-coding RNA [NR_002929]	ENSG00000234996.3	Exonic	chr1:202830882-202844369_F	0.00693904	0.0933828	1.23392
A_33_P3483909	chromosome 11 open reading frame 55 [Source:HGNC Symbol;Acc:23262] [ENST00000355500]	ENSG00000196559.2	Exonic	chr11:36290834-36294971_R	0.00695959	0.0933828	1.09654
A_24_P655268	Homo sapiens uncharacterized LOC729082 (LOC729082), non-coding RNA [NR_026757]	ENSG00000247556.2	Exonic	chr15:41576188-41601901_F	0.0070104	0.0934073	1.18108
A_19_P00317910	BROAD Institute lincRNA (XLOC_l2_015034), lincRNA [TCONS_l2_00029055]	ENSG00000233901.1	Exonic	chr9:132094579-132121817_F	0.00714732	0.0938396	0.873477
A_19_P00323928	lincRNA:chr21:37802955-37823180 forward strand	ENSG00000230479.1	nonExonic	chr21:37802658-37853368_F	0.00710368	0.0938396	0.874347
A_19_P00800854	lincRNA:chr18:966025-1025450 forward strand	ENSG00000263551.1	nonExonic	chr18:976590-1174824_F	0.0071599	0.0938396	1.0648
A_33_P3216242	N/A	ENSG00000232754.1	Exonic	chr22:41565194-41579148_R	0.00713255	0.0938396	0.915708
A_33_P3237005	Homo sapiens ZFAT antisense RNA 1 (non-protein coding) (ZFAT-AS1), antisense RNA [NR_002438]	ENSG00000248492.1	Exonic	chr8:135610314-135612932_F	0.00709356	0.0938396	0.896689
A_33_P3437273	Homo sapiens hypothetical protein MGC15705, mRNA (cDNA clone MGC:15705 IMAGE:3352097), complete cds. [BC007304]	ENSG00000228839.1	nonExonic	chr22:31688485-31734007_F	0.00710043	0.0938396	1.1307
A_19_P00319881	lincRNA:chr5:159203779-159298391 reverse strand	ENSG00000253311.1	Exonic	chr5:159203779-159298391_R	0.00721514	0.0940445	1.09844
A_19_P00806828	lincRNA:chr5:88390860-88394207 forward strand	ENSG00000248309.1	nonExonic	chr5:88179145-88762215_F	0.00723419	0.0940445	0.939299
A_33_P3412300	N/A	ENSG00000237581.1	Exonic	chr2:234854790-234864079_R	0.00719841	0.0940445	0.916354
A_33_P3383054	Homo sapiens cDNA FLJ30593 fis, clone BRAWH2008790. [AK055155]	ENSG00000224810.1	Exonic	chr1:182031812-182038388_R	0.00726923	0.0942453	1.08137
A_33_P3398677	N/A	ENSG00000235958.1	Exonic	chr20:3087559-3131513_F	0.0072899	0.0942592	0.945443
A_19_P00321638	lincRNA:chr18:40154819-40223087 forward strand	ENSG00000267586.2	nonExonic	chr18:39739247-40271387_F	0.00733763	0.0945233	0.901863
A_24_P58727	N/A	ENSG00000260288.1	nonExonic	chr15:76030161-76055662_F	0.00734963	0.0945233	1.14726
A_19_P00813069	lincRNA:chr3:177832281-178039381 reverse strand	ENSG00000223930.1	nonExonic	chr3:177919838-178103205_R	0.00740833	0.0947958	1.0646
A_33_P3213155	Homo sapiens TPTE pseudogene (psiTPTE22), non-coding RNA [NR_001591]	ENSG00000100181.16	Exonic	chr22:17082777-17179521_F	0.00741023	0.0947958	0.898159
A_33_P3374553	N/A	ENSG00000240453.1	Exonic	chr1:745489-753092_R	0.00746904	0.0952947	0.866497
A_33_P3423626	PREDICTED: Homo sapiens hypothetical LOC151121 (LOC151121), miscRNA [XR_112384]	ENSG00000204460.3	Exonic	chr2:129999746-130031421_R	0.00750487	0.0954985	0.922844
A_24_P298716	Homo sapiens family with sequence similarity 197, Y-linked, member 2, pseudogene (FAM197Y2P), non-coding RNA [NR_001553]	ENSG00000225560.2	Exonic	chrY:9185120-9193010_R	0.00756861	0.0955512	0.922958
A_33_P3329255	Homo sapiens N-deacetylase/N-sulfotransferase (heparan glucosaminyl) 2, mRNA (cDNA clone IMAGE:4665687). [BC018681]	ENSG00000243698.1	Exonic	chr10:75570442-75571556_R	0.00756287	0.0955512	1.21556
A_33_P3329765	N/A	ENSG00000233891.3	Exonic	chr2:59465851-59960531_R	0.00756126	0.0955512	0.946307
A_19_P00318638	BROAD Institute lincRNA (XLOC_l2_008434), lincRNA [TCONS_l2_00016080]	ENSG00000235770.1	Exonic	chr2:216476286-216708445_R	0.00775407	0.097153	0.930093
A_19_P00319413	N/A	ENSG00000247134.2	Exonic	chr8:32853696-32902373_F	0.00775608	0.097153	1.2212
A_33_P3351609	Q80T73_MOUSE (Q80T73) MKIAA1930 protein (Fragment), partial (3%) [THC2555232]	ENSG00000261396.1	Exonic	chr16:67572460-67574009_R	0.00773215	0.097153	0.927139
A_19_P00322870	lincRNA:chr18:65925575-65930842 reverse strand	ENSG00000264699.1	Exonic	chr18:65925576-65932064_R	0.00788233	0.0977968	0.92413
A_19_P00812782	lincRNA:chr7:93595929-93596393 reverse strand	ENSG00000241247.1	nonExonic	chr7:93594722-93597702_R	0.00788881	0.0977968	0.891197
A_33_P3328184	N/A	ENSG00000251314.2	Exonic	chr5:95297705-95966789_F	0.00788146	0.0977968	0.935924
A_33_P3346032	Homo sapiens cDNA FLJ42952 fis, clone BRSTN2008283. [AK124942]	ENSG00000259523.1	Exonic	chr15:30114834-30116284_F	0.00784622	0.0977968	1.08073
A_33_P3706494	Homo sapiens uncharacterized LOC284294 (LOC284294), non-coding RNA [NR_033881]	ENSG00000267134.1	Exonic	chr18:61771325-62090836_F	0.00791307	0.0978454	0.936251
A_19_P00319931	lincRNA:chr2:208110159-208111981 reverse strand	ENSG00000223725.2	nonExonic	chr2:208104588-208394519_R	0.00800634	0.0983437	1.09834
A_19_P00804343	lincRNA:chr4:15135577-15211177 reverse strand	ENSG00000249252.1	nonExonic	chr4:15006566-15429538_R	0.00798242	0.0983437	0.908109
A_33_P3850104	Homo sapiens cDNA FLJ35823 fis, clone TESTI2006333. [AK093142]	ENSG00000233395.1	Exonic	chr10:44434451-44439914_F	0.0080147	0.0983437	0.926819
A_32_P8546	Homo sapiens long intergenic non-protein coding RNA 473 (LINC00473), transcript variant 1, non-coding RNA [NR_026860]	ENSG00000256956.2, ENSG00000223414.2	Exonic	chr6:165957021-166401536_R	0.00804448	0.0984579	1.27895
A_33_P3375809	Homo sapiens hCG2028352-like (LOC729970), non-coding RNA [NR_033998]	ENSG00000235501.1	Exonic	chr1:95393122-95428826_F	0.00808293	0.0986774	0.836774
A_19_P00322321	BROAD Institute lincRNA (XLOC_l2_013314), lincRNA [TCONS_l2_00027075]	ENSG00000214870.4	Exonic	chr7:26438213-26538594_F	0.00815813	0.0993433	0.920262
A_19_P00324634	lincRNA:chr2:75153892-75163742 forward strand	ENSG00000204792.2	nonExonic	chr2:75145275-75165545_F	0.00820631	0.0996777	0.897524
A_19_P00321315	lincRNA:chr8:129057590-129108902 forward strand	ENSG00000249859.2	nonExonic	chr8:128806779-129113499_F	0.00830025	0.0999964	0.918056
A_23_P123086	Homo sapiens uncharacterized LOC114796 (KIAA1908), transcript variant 1, non-coding RNA [NR_027329]	ENSG00000230487.3	Exonic	chr7:1609709-1629262_F	0.00825836	0.0999964	0.780335
A_24_P148026	PREDICTED: Homo sapiens hypothetical protein LOC100506504 (LOC100506504), mRNA [XM_003118494]	ENSG00000182873.4	Exonic	chr1:2113233-2115828_R	0.00828802	0.0999964	0.90881
A_33_P3232930	Homo sapiens uncharacterized LOC100289178 (LOC100289178), non-coding RNA [NR_040077]	ENSG00000232284.3	Exonic	chr1:68297986-68668670_F	0.00831571	0.0999964	0.915833
A_19_P00319990	PREDICTED: Homo sapiens hypothetical LOC100506948 (LOC100506948), miscRNA [XR_110299]	ENSG00000224078.5	Exonic	chr15:25224704-25664609_F	0.00835297	0.100194	0.877863
A_19_P00321489	Homo sapiens uncharacterized LOC400955 (FLJ30838), non-coding RNA [NR_033873]	ENSG00000233723.3	Exonic	chr2:58654934-59290901_F	0.0084078	0.100552	0.924164
A_33_P3239467	Homo sapiens long intergenic non-protein coding RNA 479 (LINC00479), non-coding RNA [NR_027272]	ENSG00000236384.3	Exonic	chr21:43131680-43135935_R	0.00842463	0.100552	0.915241
A_33_P3377256	Homo sapiens opioid growth factor receptor pseudogene (LOC388906), non-coding RNA [NR_036498]	ENSG00000182057.4	Exonic	chr22:42665759-42671202_F	0.00844758	0.100576	1.07883
A_19_P00315916	lincRNA:chr18:22513427-22567638 reverse strand	ENSG00000264345.1	Exonic	chr18:22513451-22567646_R	0.00862114	0.102137	1.09972
A_33_P3351879	PREDICTED: Homo sapiens hypothetical protein LOC100128905 (LOC100128905), mRNA [XM_001721827]	ENSG00000260868.1	Exonic	chr2:174890008-174891891_F	0.00860002	0.102137	1.11311
A_33_P3251547	Homo sapiens cDNA clone IMAGE:5263963. [BC035135]	ENSG00000259826.1	Exonic	chr7:39987121-39989354_R	0.00871287	0.10297	0.915567
A_19_P00318725	BROAD Institute lincRNA (XLOC_007966), lincRNA [TCONS_00017158]	ENSG00000229563.1	Exonic	chrX:45364633-45489447_F	0.00878008	0.10351	1.08255
A_19_P00320555	BROAD Institute lincRNA (XLOC_l2_014579), lincRNA [TCONS_l2_00028295]	ENSG00000251136.3	Exonic	chr8:90621638-90769955_R	0.00889233	0.104577	0.928676
A_24_P760960	Homo sapiens Skint-like, pseudogene (SKINTL), non-coding RNA [NR_026749]	ENSG00000215889.4	Exonic	chr1:48567387-48627543_R	0.00895611	0.10507	0.928317
A_19_P00316857	PREDICTED: Homo sapiens hypothetical LOC440993 (LOC440993), miscRNA [XR_110395]	ENSG00000242086.3	Exonic	chr3:195384933-195460422_F	0.00913592	0.106401	0.800485
A_19_P00812135	BROAD Institute lincRNA (XLOC_000670), lincRNA [TCONS_00002277]	ENSG00000223764.1	Exonic	chr1:852250-855072_R	0.00913213	0.106401	0.841649
A_23_P139725	Uncharacterized protein [Source:UniProtKB/TrEMBL;Acc:E9PHJ9] [ENST00000407384]	ENSG00000219410.3	Exonic	chr12:6772426-6781235_F	0.00912886	0.106401	0.883356
A_23_P45592	Homo sapiens testis-specific transcript, Y-linked 8 (non-protein coding) (TTTY8), non-coding RNA [NR_001533]	ENSG00000183385.5	Exonic	chrY:9528709-9531566_F	0.00919848	0.106871	0.881871
A_33_P3265404	Homo sapiens uncharacterized LOC340094 (LOC340094), non-coding RNA [NR_026994]	ENSG00000215231.3	Exonic	chr5:5034472-5070117_F	0.00922255	0.106893	0.910766
A_19_P00319207	lincRNA:chr18:20364327-20487684 reverse strand	ENSG00000265943.1, ENSG00000266850.1	Exonic	chr18:20279444-20513727_R	0.00931435	0.107697	0.938708
A_19_P00807452	lincRNA:chr14:53687975-53843100 forward strand	ENSG00000237356.1	nonExonic	chr14:53635772-54153976_F	0.00934226	0.107761	0.932248
A_19_P00316415	Q8LKN9_PETHY (Q8LKN9) Nam-like protein 15 (Fragment), partial (6%) [THC2606605]	ENSG00000237461.1	nonExonic	chr9:102348068-102582171_R	0.00942564	0.107946	0.904419
A_19_P00322184	PREDICTED: Homo sapiens hypothetical LOC100506119, transcript variant 1 (LOC100506119), miscRNA [XR_108951]	ENSG00000233901.1	Exonic	chr9:132094579-132121817_F	0.00942141	0.107946	1.14371
A_19_P00322400	lincRNA:chr11:86624442-86624859 reverse strand	ENSG00000255471.1	nonExonic	chr11:86603256-86636079_R	0.00938973	0.107946	0.913468
A_19_P00318444	Q37NU8_RHOPA (Q37NU8) Binding-protein-dependent transport systems inner membrane component:Substrate-binding region of ABC-type glycine betaine transport system, partial (5%) [THC2651204]	ENSG00000239921.2	Exonic	chr3:127199533-127255655_R	0.00960212	0.108673	1.08248
A_19_P00329574	lincRNA:chr5:1544500-1567142 reverse strand	ENSG00000251532.1	nonExonic	chr5:1544222-1551825_R	0.00951738	0.108673	1.26065
A_33_P3280705	N/A	ENSG00000267549.1	Exonic	chr19:56826072-56852656_F	0.00957961	0.108673	0.9243
A_33_P3335730	Homo sapiens cDNA FLJ16171 fis, clone BRHIP2003272. [AK131247]	ENSG00000204754.3	Exonic	chr5:174346085-174422516_R	0.00959688	0.108673	0.918422
A_33_P3358042	PREDICTED: Homo sapiens hypothetical protein LOC100127885 (LOC100127885), mRNA [XM_001721771]	ENSG00000270154.1	Exonic	chr8:12333971-12334631_F	0.00955885	0.108673	0.890937
A_19_P00315662	lincRNA:chr3:156478565-156479234 reverse strand	ENSG00000240875.1	nonExonic	chr3:156465135-156534851_R	0.00965008	0.108705	0.862221
A_33_P3464749	Homo sapiens uncharacterized LOC253044 (LOC253044), non-coding RNA [NR_045123]	ENSG00000259666.1	Exonic	chr15:77934106-77943997_F	0.0096373	0.108705	0.943377
A_24_P339153	Homo sapiens spinster homolog 1 (Drosophila) (SPNS1), transcript variant 1, mRNA [NM_032038]	ENSG00000261067.1	Exonic	chr16:28986125-29002096_F	0.00971686	0.109201	1.1585
A_19_P00317872	Homo sapiens Pvt1 oncogene (non-protein coding) (PVT1), non-coding RNA [NR_003367]	ENSG00000249859.2	Exonic	chr8:128806779-129113499_F	0.00974005	0.109207	1.10059
A_19_P00319528	Q9RWL9_DEIRA (Q9RWL9) Cell division cycle protein 48-related protein, partial (4%) [THC2626710]	ENSG00000253161.1	Exonic	chr8:37278859-37411701_R	0.00977171	0.109307	0.892276
A_33_P3423017	N/A	ENSG00000232638.1	nonExonic	chr10:8093504-8095047_F	0.00979901	0.109358	0.948165
A_19_P00318790	BROAD Institute lincRNA (XLOC_l2_013052), lincRNA [TCONS_l2_00025431]	ENSG00000231776.1	Exonic	chr6:85130746-85265870_R	0.0100695	0.111168	0.932105
A_19_P00319439	lincRNA:chr14:101396955-101397357 forward strand	ENSG00000258399.1	nonExonic	chr14:101361107-101402336_F	0.0101632	0.111168	0.889169
A_19_P00321756	lincRNA:chr4:53578989-53586518 forward strand	ENSG00000226950.2	Exonic	chr4:53578597-53586518_F	0.0101692	0.111168	0.923803
A_19_P00322171	lincRNA:chr8:91233744-91581517 forward strand	ENSG00000253394.1	Exonic	chr8:91233716-91581546_F	0.0100622	0.111168	0.898963
A_19_P00802297	Q7TPA6_RAT (Q7TPA6) Ab1-042, partial (11%) [THC2606018]	ENSG00000241336.1	Exonic	chr3:154958734-154960933_F	0.0101537	0.111168	0.924882
A_19_P00808774	Homo sapiens uncharacterized LOC440465 (FLJ90757), non-coding RNA [NR_026857]	ENSG00000226137.3	Exonic	chr17:79002933-79008501_R	0.0101076	0.111168	0.876361
A_33_P3274462	Homo sapiens uncharacterized LOC643714 (LOC643714), non-coding RNA [NR_033920]	ENSG00000249231.3	Exonic	chr16:52586002-52686017_R	0.0100347	0.111168	0.926714
A_33_P3348352	Homo sapiens uncharacterized LOC339535 (LOC339535), non-coding RNA [NR_015407]	ENSG00000215808.2	Exonic	chr1:238643684-238649323_R	0.0101354	0.111168	1.09212
A_33_P3391756	N/A	ENSG00000225285.1	Exonic	chr1:1365919-1369953_R	0.0101189	0.111168	0.906576
A_19_P00316455	ALU7_HUMAN (P39194) Alu subfamily SQ sequence contamination warning entry, partial (13%) [THC2491736]	ENSG00000236740.2	Exonic	chr6:53794820-53862465_F	0.010306	0.111398	1.10983
A_19_P00805155	lincRNA:chr3:162922581-162942606 forward strand	ENSG00000241168.1	nonExonic	chr3:162744184-162949937_F	0.0102751	0.111398	0.916291
A_19_P00805950	BROAD Institute lincRNA (XLOC_l2_001196), lincRNA [TCONS_l2_00001622]	ENSG00000203739.3	Exonic	chr1:173386932-173430501_R	0.0102903	0.111398	0.878794
A_33_P3331996	PREDICTED: Homo sapiens hypothetical protein LOC100509860 (LOC100509860), mRNA [XM_003119816]	ENSG00000233895.1	nonExonic	chr20:19738352-19790319_F	0.0102432	0.111398	1.08502
A_33_P3397061	Homo sapiens long intergenic non-protein coding RNA 51 (LINC00051), non-coding RNA [NR_024378]	ENSG00000254008.1	Exonic	chr8:143279717-143290364_F	0.0102949	0.111398	1.06642
A_19_P00319050	N/A	ENSG00000172965.7	Exonic	chr2:111965353-112252677_R	0.0104527	0.11273	1.17265
A_32_P104432	Homo sapiens long intergenic non-protein coding RNA 87 (LINC00087), non-coding RNA [NR_024493]	ENSG00000196972.6	Exonic	chrX:134229058-134232664_R	0.010512	0.113116	0.73179
A_19_P00802417	ALU8_HUMAN (P39195) Alu subfamily SX sequence contamination warning entry, partial (20%) [THC2648133]	ENSG00000242622.1	Exonic	chr3:119813742-119855630_F	0.0105881	0.11368	0.909508
A_19_P00812949	lincRNA:chr3:151785035-151930060 reverse strand	ENSG00000239941.1	nonExonic	chr3:151835962-151869513_R	0.0106432	0.113922	0.905533
A_33_P3417472	N/A	ENSG00000238261.3	Exonic	chr1:143377281-143404415_F	0.010658	0.113922	0.913375
A_32_P204950	PREDICTED: Homo sapiens hypothetical LOC401176 (LOC401176), miscRNA [XR_108565]	ENSG00000250448.1	Exonic	chr5:16180347-16185694_F	0.0107728	0.114894	0.932468
A_33_P3294377	DA880232 PROST2 Homo sapiens cDNA clone PROST2019563 5', mRNA sequence [DA880232]	ENSG00000257283.1	Exonic	chr12:94288741-94337379_R	0.0108285	0.114978	1.08581
A_33_P3342180	PREDICTED: Homo sapiens hypothetical protein LOC100131580 (LOC100131580), partial mRNA [XM_003118912]	ENSG00000258829.1	Exonic	chr14:79538475-79541110_R	0.0108232	0.114978	0.922634
A_33_P3270514	Homo sapiens Nbla00301 (NBLA00301), non-coding RNA [NR_003679]	ENSG00000237125.4	Exonic	chr4:174448421-174512475_F	0.0109928	0.116465	0.89001
A_19_P00325827	lincRNA:chr12:54361178-54362460 reverse strand	ENSG00000228630.1	nonExonic	chr12:54356092-54368740_R	0.0110532	0.116591	1.07868
A_33_P3287233	N/A	ENSG00000258545.1	Exonic	chrX:119170201-119280760_F	0.0110371	0.116591	1.08898
A_33_P3556839	Homo sapiens hypothetical protein LOC338694, mRNA (cDNA clone IMAGE:5168969), partial cds. [BC043531]	ENSG00000261070.1	Exonic	chr11:68914696-68939032_R	0.0110866	0.116688	0.914044
A_33_P3232677	full-length cDNA clone CS0DI007YM23 of Placenta Cot 25-normalized of Homo sapiens (human) [CR605662]	ENSG00000230471.1	Exonic	chr22:16373081-16377055_F	0.0111627	0.117233	1.10386
A_19_P00315627	BROAD Institute lincRNA (XLOC_l2_015098), lincRNA [TCONS_l2_00029171]	ENSG00000236404.4	Exonic	chr9:2422702-2641395_R	0.0113075	0.118415	0.913821
A_19_P00808991	lincRNA:chr15:67794471-67811246 reverse strand	ENSG00000259673.1	nonExonic	chr15:67695957-67814182_R	0.0113245	0.118415	1.05913
A_19_P00318097	BROAD Institute lincRNA (XLOC_l2_009762), lincRNA [TCONS_l2_00019819]	ENSG00000243083.1	Exonic	chr3:72200408-72223483_F	0.0113876	0.118816	1.06502
A_19_P00323350	lincRNA:chr1:234780127-234798577 forward strand	ENSG00000228044.2, ENSG00000241475.1	nonExonic	chr1:234782035-234818922_F	0.011461	0.11913	0.873665
A_33_P3298970	Homo sapiens cDNA FLJ45311 fis, clone BRHIP3004786. [AK127244]	ENSG00000231918.1	Exonic	chr2:51259739-52635055_F	0.0114672	0.11913	0.939074
A_19_P00315670	lincRNA:chr8:107283938-107285127 forward strand	ENSG00000254615.2	Exonic	chr8:107282372-107285127_F	0.011554	0.119432	1.14283
A_19_P00323639	lincRNA:chr20:31438639-31447464 reverse strand	ENSG00000260536.1	nonExonic	chr20:31430934-31442063_R	0.0115708	0.119432	1.07543
A_33_P3283061	Homo sapiens cDNA FLJ46249 fis, clone TESTI4021377. [AK128128]	ENSG00000261200.1	Exonic	chr16:33344309-33348279_R	0.0115302	0.119432	0.923655
A_19_P00316376	lincRNA:chr6:29706225-29716785 reverse strand	ENSG00000214922.3	nonExonic	chr6:29694378-29716826_R	0.0118451	0.119465	0.960219
A_19_P00319518	lincRNA:chr17:62761200-62761742 reverse strand	ENSG00000215769.4	nonExonic	chr17:62745781-62778117_R	0.0116066	0.119465	1.22819
A_19_P00800104	lincRNA:chr1:163117124-163291484 reverse strand	ENSG00000232995.2	nonExonic	chr1:163117264-163291684_R	0.0118471	0.119465	0.890833
A_19_P00800298	lincRNA:chr2:62367371-62385846 reverse strand	ENSG00000229839.2	Exonic	chr2:62296582-62374016_R	0.0117727	0.119465	1.21806
A_19_P00811541	lincRNA:chr11:27594974-27650174 forward strand	ENSG00000245573.3	nonExonic	chr11:27528385-27719721_F	0.0117918	0.119465	1.10204
A_24_P941487	Homo sapiens zinc finger protein 761 (ZNF761), mRNA [NM_001008401]	ENSG00000160336.10	Exonic	chr19:53935227-53961515_F	0.0117005	0.119465	0.851196
A_33_P3258478	PREDICTED: Homo sapiens killer cell immunoglobulin-like receptor, three domains, long cytoplasmic tail, 1 (KIR3DL1), mRNA [XM_003403406]	ENSG00000215765.3	Exonic	chr19:55236001-55309738_F	0.0116524	0.119465	0.916905
A_33_P3353125	Homo sapiens, clone IMAGE:4337652, mRNA. [BC018676]	ENSG00000248092.2	nonExonic	chr5:43575425-43603332_R	0.0118051	0.119465	1.29049
A_33_P3401342	Homo sapiens T-cell leukemia/lymphoma 6, mRNA (cDNA clone MGC:52120 IMAGE:5923478), complete cds. [BC041075]	ENSG00000187621.10, ENSG00000259084.1	Exonic	chr14:96116835-96158967_F	0.0117585	0.119465	0.926639
A_33_P3720733	Homo sapiens cDNA FLJ46320 fis, clone TESTI4042846. [AK128193]	ENSG00000232190.2	Exonic	chr16:87091390-87097597_F	0.0117658	0.119465	0.937007
A_33_P3728698	Homo sapiens cDNA FLJ45248 fis, clone BRHIP2006819. [AK127183]	ENSG00000253669.3	Exonic	chr8:103817745-103822199_F	0.0118345	0.119465	1.13764
A_19_P00803902	lincRNA:chr10:3792600-3799750 forward strand	ENSG00000229672.2	nonExonic	chr10:3793259-3805418_F	0.011911	0.119857	0.925794
A_19_P00322948	Homo sapiens small nucleolar RNA host gene 6 (non-protein coding) (SNHG6), non-coding RNA [NR_002599]	ENSG00000245910.3	Exonic	chr8:67833919-67838633_R	0.0119747	0.120247	0.867956
A_19_P00803126	lincRNA:chr7:106224664-106257564 reverse strand	ENSG00000267052.1, ENSG00000243797.2	nonExonic	chr7:106012697-106410653_R	0.0120266	0.120516	1.06957
A_33_P3304452	PREDICTED: Homo sapiens hypothetical LOC100128028 (LOC100128028), miscRNA [XR_109614]	ENSG00000204044.5	Exonic	chr20:44642141-44650712_R	0.0121142	0.120897	1.05763
A_33_P3345952	Homo sapiens uncharacterized LOC100129213 (LOC100129213), non-coding RNA [NR_038419]	ENSG00000226083.1	Exonic	chr10:18290715-18299491_R	0.0121148	0.120897	1.046
A_19_P00318016	lincRNA:chr1:93799816-93800353 reverse strand	ENSG00000223745.2	nonExonic	chr1:93727743-93811582_R	0.0122874	0.121091	0.907323
A_19_P00321344	ALU5_HUMAN (P39192) Alu subfamily SC sequence contamination warning entry, partial (13%) [THC2717546]	ENSG00000233806.2	Exonic	chr2:242823514-243020873_F	0.0122008	0.121091	0.931207
A_19_P00812426	lincRNA:chr1:142653227-142663402 reverse strand	ENSG00000203849.5	nonExonic	chr1:142620645-142714605_R	0.0123174	0.121091	0.915367
A_24_P287233	Homo sapiens ADP-ribosylation-like factor 6 interacting protein 4 (ARL6IP4), transcript variant 4, mRNA [NM_001002252]	ENSG00000256028.2	Exonic	chr12:123459867-123467454_F	0.0123357	0.121091	0.893076
A_33_P3245120	Homo sapiens uncharacterized LOC200772 (LOC200772), non-coding RNA [NR_033841]	ENSG00000233392.1	Exonic	chr2:241894034-241906868_R	0.0122716	0.121091	0.945368
A_33_P3311676	Homo sapiens cDNA FLJ38380 fis, clone FEBRA2003198. [AK095699]	ENSG00000224382.1	Exonic	chr10:4426438-4452804_F	0.0122262	0.121091	0.950611
A_33_P3388080	17000424187223 GRN_EB Homo sapiens cDNA 5', mRNA sequence [CN263935]	ENSG00000259687.1	Exonic	chr14:75761107-75763341_F	0.012238	0.121091	1.40995
A_33_P3753757	Homo sapiens cDNA FLJ38333 fis, clone FCBBF3025674. [AK095652]	ENSG00000259953.1	Exonic	chr9:114794835-114800010_R	0.0122645	0.121091	0.90946
A_19_P00316652	lincRNA:chr2:47552996-47553435 reverse strand	ENSG00000234690.2	nonExonic	chr2:47419544-47572213_R	0.0123801	0.121279	0.855197
A_33_P3229147	N/A	ENSG00000254563.1	Exonic	chr11:78460295-78467525_F	0.0124968	0.122174	0.95004
A_32_P935906	Homo sapiens chromosome 8 open reading frame 77 (C8orf77), non-coding RNA [NR_026974]	ENSG00000255559.1	Exonic	chr8:146228197-146231432_F	0.0125606	0.1222	1.06761
A_33_P3255434	Homo sapiens maternally expressed 3 (non-protein coding) (MEG3), transcript variant 3, non-coding RNA [NR_003531]	ENSG00000214548.8	Exonic	chr14:101245747-101327368_F	0.0125613	0.1222	0.634899
A_33_P3388909	Uncharacterized proteincDNA FLJ46557 fis, clone THYMU3039846 [Source:UniProtKB/TrEMBL;Acc:Q6ZR86] [ENST00000371390]	ENSG00000203987.2	Exonic	chr9:140762377-140787022_R	0.0125757	0.1222	0.884787
A_33_P3328782	Homo sapiens uncharacterized LOC26082 (DKFZP434L187), non-coding RNA [NR_026771]	ENSG00000225930.3	Exonic	chr15:30488239-30506743_F	0.0126393	0.122571	0.949913
A_19_P00319906	lincRNA:chr2:201642757-201658962 reverse strand	ENSG00000230408.3	nonExonic	chr2:201645218-201676893_R	0.0127497	0.122916	0.914356
A_24_P693461	Homo sapiens surfactant associated 3 (SFTA3), mRNA [NM_001101341]	ENSG00000257520.1	Exonic	chr14:36942412-36988726_R	0.0127033	0.122916	1.0581
A_33_P3266783	Q66I89_BRARE (Q66I89) PQ loop repeat containing 3, partial (6%) [THC2736258]	ENSG00000266176.1	Exonic	chr17:65989996-65992547_R	0.0127516	0.122916	1.06017
A_19_P00813082	lincRNA:chr14:86338922-86890047 forward strand	ENSG00000258733.1	nonExonic	chr14:86401054-86596117_F	0.012829	0.123415	0.878422
A_19_P00316609	lincRNA:chr15:39468955-39472228 reverse strand	ENSG00000259345.1	nonExonic	chr15:39157523-39719396_R	0.0128684	0.123489	0.930176
A_19_P00324658	lincRNA:chr14:101355772-101387422 forward strand	ENSG00000258399.1	nonExonic	chr14:101361107-101402336_F	0.0128881	0.123489	1.05931
A_33_P3312990	PREDICTED: Homo sapiens hCG1820801 (LOC441167), miscRNA [XR_110213]	ENSG00000228624.2	Exonic	chr6:114290865-114792869_F	0.0129887	0.124206	0.938286
A_19_P00325425	lincRNA:chr12:54461633-54467708 forward strand	ENSG00000248265.1	nonExonic	chr12:54452038-54516018_F	0.0131856	0.124612	1.06314
A_19_P00326108	lincRNA:chr12:46773508-46807947 forward strand	ENSG00000257261.1	nonExonic	chr12:46777462-46850051_F	0.0132012	0.124612	0.897907
A_24_P935345	NINP6167Uncharacterized protein [Source:UniProtKB/TrEMBL;Acc:Q6UXV6] [ENST00000378432]	ENSG00000205041.1	Exonic	chr19:40779396-40781386_R	0.0130748	0.124612	0.922447
A_33_P3238295	Homo sapiens family with sequence similarity 66, member C (FAM66C), non-coding RNA [NR_026788]	ENSG00000226711.2	Exonic	chr12:8332805-8368747_F	0.0131183	0.124612	0.895711
A_33_P3376954	N/A	ENSG00000224914.1	nonExonic	chr10:89102681-89115187_F	0.0130982	0.124612	0.918555
A_33_P3382222	7q77h10.x1 NCI_CGAP_Lu24 Homo sapiens cDNA clone IMAGE:3704682 3', mRNA sequence [BF223582]	ENSG00000203809.5	Exonic	chr6:105384169-105388402_R	0.0131918	0.124612	0.876783
A_33_P3860067	Homo sapiens hypothetical LOC554174, mRNA (cDNA clone MGC:16743 IMAGE:4130428), complete cds. [BC009388]	ENSG00000231010.1	Exonic	chr22:46451620-46454040_R	0.0132125	0.124612	0.900683
A_33_P3414944	N/A	ENSG00000259314.1	Exonic	chr15:91147457-91157790_R	0.0132521	0.124741	0.911559
A_19_P00322629	Homo sapiens uncharacterized LOC100505718 (LOC100505718), non-coding RNA [NR_039986]	ENSG00000253658.1	Exonic	chr8:69824038-70016425_R	0.0133235	0.124924	0.93518
A_33_P3416171	Q4RMH3_TETNG (Q4RMH3) Chromosome 10 SCAF15019, whole genome shotgun sequence, complete [THC2652132]	ENSG00000250366.2	Exonic	chr14:96342729-96391908_F	0.0132987	0.124924	0.945531
A_33_P3324114	Homo sapiens LSAMP antisense RNA 3 (non-protein coding) (LSAMP-AS3), non-coding RNA [NR_015391]	ENSG00000243197.2	Exonic	chr3:116428253-116442428_F	0.0134382	0.125754	0.926245
A_19_P00319534	Homo sapiens Prader-Willi/Angelman syndrome-5 (PAR5), non-coding RNA [NR_022008]	ENSG00000224078.5	nonExonic	chr15:25224704-25664609_F	0.0134871	0.125967	0.901258
A_33_P3240249	Homo sapiens cDNA FLJ43724 fis, clone TESOP2007688. [AK125712]	ENSG00000262681.2	Exonic	chr17:19622372-19625741_F	0.0135384	0.126201	1.06542
A_33_P3370434	N/A	ENSG00000250889.2	Exonic	chr5:74343544-74348668_R	0.0135668	0.126221	1.06405
A_19_P00317851	BROAD Institute lincRNA (XLOC_003457), lincRNA [TCONS_00007473]	ENSG00000249631.1	Exonic	chr4:11627338-11815582_F	0.0135978	0.126265	1.09706
A_33_P3360122	Homo sapiens chromosome 14 open reading frame 86 (C14orf86), non-coding RNA [NR_027004]	ENSG00000258584.1	Exonic	chr14:94371076-94393412_R	0.0136518	0.126523	0.894984
A_33_P3374778	Homo sapiens uncharacterized LOC400617 (FLJ36644), non-coding RNA [NR_036534]	ENSG00000267365.1	Exonic	chr17:68163102-68165543_R	0.0137054	0.126775	1.10126
A_19_P00315778	lincRNA:chr11:86632345-86633090 reverse strand	ENSG00000255471.1	Exonic	chr11:86603256-86636079_R	0.0138438	0.126903	0.835364
A_19_P00316377	lincRNA:chr6:29706225-29716785 reverse strand	ENSG00000214922.3	nonExonic	chr6:29694378-29716826_R	0.0138229	0.126903	0.938952
A_19_P00811562	lincRNA:chr7:156378339-156388585 reverse strand	ENSG00000241558.1, ENSG00000182648.7	nonExonic	chr7:156264890-156433286_R	0.0139039	0.126903	0.881399
A_33_P3261914	Homo sapiens cDNA clone IMAGE:5267715. [BC036215]	ENSG00000226587.1	nonExonic	chr7:62787052-62814704_R	0.0138718	0.126903	1.06367
A_33_P3354214	N/A	ENSG00000225931.2	Exonic	chr1:2497849-2508811_F	0.0138313	0.126903	1.07042
A_33_P3423853	Homo sapiens C20orf166 antisense RNA 1 (non-protein coding) (C20orf166-AS1), non-coding RNA [NR_033263]	ENSG00000174403.11	Exonic	chr20:61141550-61148733_R	0.0138303	0.126903	0.841481
A_33_P3695899	PREDICTED: Homo sapiens hypothetical LOC441072 (FLJ31104), miscRNA [XR_108600]	ENSG00000227908.3	Exonic	chr5:55290995-55299477_F	0.0138884	0.126903	0.934425
A_19_P00319591	N/A	ENSG00000247134.2	Exonic	chr8:32853696-32902373_F	0.0139908	0.12722	1.22824
A_33_P3347099	Homo sapiens uncharacterized FLJ36000 (FLJ36000), non-coding RNA [NR_027084]	ENSG00000266795.2	Exonic	chr17:21906417-21913070_F	0.0139915	0.12722	0.934703
A_19_P00317181	lincRNA:chr18:53755640-53763545 reverse strand	ENSG00000267712.1, ENSG00000206129.3	nonExonic	chr18:53670844-53858493_R	0.0140729	0.127719	1.05656
A_23_P156697	Homo sapiens abhydrolase domain containing 16A (ABHD16A), transcript variant 1, mRNA [NM_021160]	ENSG00000204422.7	Exonic	chr6:31654739-31681849_R	0.0141078	0.127794	1.09574
A_19_P00323445	lincRNA:chr13:79987824-79996324 forward strand	ENSG00000227354.1	nonExonic	chr13:79980444-79997090_F	0.0142097	0.127994	0.933647
A_33_P3416181	DB048201 TESTI2 Homo sapiens cDNA clone TESTI2037187 5', mRNA sequence [DB048201]	ENSG00000258770.1	Exonic	chr14:88100723-88121638_R	0.0141631	0.127994	0.930166
A_33_P3718269	Homo sapiens mRNA full length insert cDNA clone EUROIMAGE 2005635. [AL389942]	ENSG00000253522.1	Exonic	chr5:159895275-159914433_F	0.0141881	0.127994	0.746797
A_23_P89073	Homo sapiens zinc finger protein 23 (KOX 16) (ZNF23), mRNA [NM_145911]	ENSG00000262086.1	Exonic	chr16:71481500-71486552_R	0.0142771	0.12836	0.878439
A_19_P00806539	lincRNA:chr1:59259962-59341212 forward strand	ENSG00000234807.4	nonExonic	chr1:59250823-59365384_F	0.0143737	0.128508	0.918682
A_24_P401830	Homo sapiens uncharacterized LOC100129196 (LOC100129196), non-coding RNA [NR_034182]	ENSG00000186056.4	Exonic	chr1:31190940-31199674_F	0.0143661	0.128508	0.932556
A_33_P3284711	Homo sapiens FBXL19 antisense RNA 1 (non-protein coding) (FBXL19-AS1), non-coding RNA [NR_024348]	ENSG00000260852.1	Exonic	chr16:30930640-30934590_R	0.0143503	0.128508	1.06294
A_33_P3217009	Homo sapiens uncharacterized LOC154860 (LOC154860), non-coding RNA [NR_036484]	ENSG00000230316.2	Exonic	chr7:121943712-121950131_F	0.0144515	0.128725	1.10706
A_33_P3223577	Q2J851_FRASC (Q2J851) ATPases involved in chromosome partitioning-like, partial (5%) [THC2515563]	ENSG00000246273.2	nonExonic	chr11:9779839-9832866_F	0.0144402	0.128725	0.932173
A_19_P00321602	lincRNA:chr19:19887575-19897484 forward strand	ENSG00000267419.1	Exonic	chr19:19887411-19945736_F	0.014484	0.128776	0.837957
A_19_P00803258	lincRNA:chr8:58115146-58143017 forward strand	ENSG00000253301.1	nonExonic	chr8:58055248-58152857_F	0.0145246	0.128861	1.05988
A_24_P178148	Uncharacterized proteincDNA FLJ34815 fis, clone NT2NE2007786 [Source:UniProtKB/TrEMBL;Acc:Q8NAT4] [ENST00000313266]	ENSG00000237380.2	nonExonic	chr2:176986339-177001826_R	0.0145739	0.128861	1.18851
A_33_P3272957	Homo sapiens uncharacterized LOC100133311 (LOC100133311), transcript variant 1, non-coding RNA [NR_038831]	ENSG00000254369.2	Exonic	chr7:27169596-27195542_F	0.0145718	0.128861	0.922455
A_33_P3349384	N/A	ENSG00000258763.1	Exonic	chr12:55828521-55979255_R	0.0146514	0.129308	0.93389
A_19_P00323637	lincRNA:chr5:92804819-92816519 reverse strand	ENSG00000237187.3	nonExonic	chr5:92746995-92921354_R	0.0147015	0.129513	1.0646
A_19_P00804155	lincRNA:chr12:94305644-94358019 reverse strand	ENSG00000257283.1	nonExonic	chr12:94288741-94337379_R	0.0147548	0.129745	0.867855
A_19_P00321598	Q2I700_9GAST (Q2I700) NADH dehydrogenase subunit 1, partial (7%) [THC2764903]	ENSG00000237525.2	Exonic	chr2:216397856-216578618_F	0.0149653	0.129934	0.93988
A_19_P00321817	lincRNA:chr18:39101310-39212201 reverse strand	ENSG00000267313.2	Exonic	chr18:39047395-39212149_R	0.0149287	0.129934	0.935342
A_19_P00323095	lincRNA:chr5:106600-129725 forward strand	ENSG00000249430.1	nonExonic	chr5:92266-139978_F	0.0148855	0.129934	1.06758
A_19_P00809930	lincRNA:chr8:127589968-127611318 forward strand	ENSG00000254286.1	nonExonic	chr8:127570120-127725660_F	0.0149518	0.129934	0.940944
A_33_P3362148	Homo sapiens TTC28 antisense RNA 1 (non-protein coding) (TTC28-AS1), transcript variant 1, non-coding RNA [NR_026963]	ENSG00000235954.2	Exonic	chr22:28315364-28404569_F	0.0148653	0.129934	0.927171
A_33_P3369829	Homo sapiens uncharacterized LOC154822 (LOC154822), non-coding RNA [NR_024394]	ENSG00000231419.2	Exonic	chr7:158799213-158822886_F	0.014884	0.129934	0.936787
A_33_P3623118	Homo sapiens cDNA FLJ30091 fis, clone BNGH41000017. [AK054653]	ENSG00000260841.1	Exonic	chr5:180211782-180214869_R	0.0148956	0.129934	1.08789
A_19_P00319776	Homo sapiens long intergenic non-protein coding RNA 277 (LINC00277), non-coding RNA [NR_026949]	ENSG00000212766.5, ENSG00000259222.1	Exonic	chr15:69365266-69392275_F	0.0151362	0.131181	0.951437
A_23_P160017	Homo sapiens testis-specific transcript, Y-linked 11 (non-protein coding) (TTTY11), non-coding RNA [NR_001548]	ENSG00000180910.7	Exonic	chrY:8651351-8685423_R	0.0151915	0.131261	0.892178
A_33_P3815064	Homo sapiens cDNA FLJ35003 fis, clone OCBBF2011960. [AK092322]	ENSG00000246548.2	Exonic	chr14:77507407-77535846_F	0.0152001	0.131261	0.902858
A_23_P254558	Homo sapiens blepharophimosis, epicanthus inversus and ptosis, candidate 1 (non-protein coding) (BPESC1), non-coding RNA [NR_026783]	ENSG00000232416.2	Exonic	chr3:138823027-138844009_F	0.0152792	0.131472	0.902992
A_33_P3279276	Homo sapiens glutamate receptor interacting protein 2 (GRIP2), mRNA [NM_001080423]	ENSG00000144596.7	Exonic	chr3:14530619-14583588_R	0.0152737	0.131472	0.943953
A_19_P00318726	Homo sapiens uncharacterized LOC339894 (LOC339894), non-coding RNA [NR_034007]	ENSG00000243629.1	Exonic	chr3:156799456-156840793_R	0.0153575	0.131675	1.05441
A_19_P00812196	lincRNA:chr1:59479562-59528712 forward strand	ENSG00000230812.1	nonExonic	chr1:59486059-59510286_F	0.0153441	0.131675	0.916157
A_19_P00322491	lincRNA:chr15:67279647-67351552 reverse strand	ENSG00000259347.1	Exonic	chr15:67278699-67351591_R	0.0153905	0.131698	1.06092
A_33_P3301980	N/A	ENSG00000234062.3	nonExonic	chrX:135991554-136103789_F	0.015415	0.131698	1.08115
A_23_P303978	PREDICTED: Homo sapiens hypothetical LOC285943 (LOC285943), miscRNA [XR_108755]	ENSG00000253552.3	Exonic	chr7:27147396-27173921_F	0.015513	0.132301	0.818477
A_19_P00801693	lincRNA:chr19:21738810-21785185 reverse strand	ENSG00000268081.1	nonExonic	chr19:21737442-21752039_R	0.015558	0.132449	1.12549
A_19_P00330076	BROAD Institute lincRNA (XLOC_014102), lincRNA [TCONS_00029158]	ENSG00000237989.1	nonExonic	chr21:44778027-44782229_R	0.0158041	0.134307	1.07986
A_33_P3270767	RST23433 Athersys RAGE Library Homo sapiens cDNA, mRNA sequence [BG204039]	ENSG00000243550.2	Exonic	chr3:149983199-150005160_R	0.0158919	0.134814	0.932008
A_23_P383590	Homo sapiens uncharacterized LOC339524 (LOC339524), transcript variant 1, non-coding RNA [NR_026985]	ENSG00000267272.1	Exonic	chr1:87595448-87634881_F	0.0159909	0.135416	1.06426
A_19_P00316700	Homo sapiens uncharacterized LOC727677 (LOC727677), non-coding RNA [NR_024393]	ENSG00000246228.2	Exonic	chr8:128302062-128494384_R	0.0162705	0.135634	0.943304
A_19_P00321725	lincRNA:chr18:53755699-53763545 forward strand	ENSG00000267057.1	Exonic	chr18:53709366-53763550_F	0.0162446	0.135634	0.950389
A_19_P00322873	lincRNA:chr4:84717604-85205475 reverse strand	ENSG00000250546.1	Exonic	chr4:84717589-85214565_R	0.0162011	0.135634	0.939256
A_19_P00804843	lincRNA:chr8:107284490-107284921 forward strand	ENSG00000254615.2	Exonic	chr8:107282372-107285127_F	0.0161006	0.135634	1.21038
A_23_P68577	Homo sapiens uncharacterized LOC29075 (HSPC072), transcript variant 1, non-coding RNA [NR_026883]	ENSG00000179935.5	Exonic	chr20:18768295-18774979_R	0.016247	0.135634	0.911579
A_24_P186114	Homo sapiens testis-specific transcript, Y-linked 21 (non-protein coding) (TTTY21), non-coding RNA [NR_001535]	ENSG00000237563.1	Exonic	chrY:6311475-6315118_F	0.0161471	0.135634	0.902101
A_32_P63562	PREDICTED: Homo sapiens hypothetical LOC100132240 (LOC100132240), miscRNA [XR_132800]	ENSG00000230439.2	Exonic	chr1:94218480-94241000_R	0.0162016	0.135634	0.924923
A_33_P3357416	Homo sapiens cDNA FLJ44110 fis, clone TESTI4045982, moderately similar to MCT7_MOUSE Mast cell protease 7. [AK126098]	ENSG00000196364.7	Exonic	chr16:1310953-1313846_R	0.0162573	0.135634	0.912899
A_33_P3440240	Homo sapiens uncharacterized LOC401177 (LOC401177), non-coding RNA [NR_033975]	ENSG00000250822.1	Exonic	chr5:17379015-17387419_R	0.0161384	0.135634	0.953975
A_33_P3346287	Homo sapiens long intergenic non-protein coding RNA 299 (LINC00299), non-coding RNA [NR_034135]	ENSG00000236790.1	Exonic	chr2:8147901-8523751_R	0.0164557	0.136889	1.05615
A_33_P3617655	Homo sapiens uncharacterized LOC339442 (LOC339442), non-coding RNA [NR_038928]	ENSG00000237290.1	Exonic	chr1:38674706-38680439_R	0.0164779	0.136889	1.07032
A_19_P00318653	lincRNA:chr8:67834505-67837776 reverse strand	ENSG00000245910.3	Exonic	chr8:67833919-67838633_R	0.016558	0.137317	0.859883
A_19_P00320158	Homo sapiens SEC14-like 1 (S. cerevisiae) (SEC14L1), transcript variant 6, mRNA [NM_001204408]	ENSG00000234912.4	Exonic	chr17:75082798-75091068_F	0.0166627	0.137474	1.10346
A_33_P3246438	Homo sapiens pyruvate dehydrogenase phosphatase regulatory subunit pseudogene (LOC283922), non-coding RNA [NR_026950]	ENSG00000259972.1	nonExonic	chr16:74339100-74369244_R	0.0166072	0.137474	0.908561
A_33_P3340808	Homo sapiens cDNA FLJ39812 fis, clone SPLEN2009733. [AK097131]	ENSG00000261924.1	Exonic	chr17:78940039-78945013_R	0.0166475	0.137474	1.09456
A_19_P00320998	N/A	ENSG00000235997.2	Exonic	chr2:30569525-30575297_F	0.0170309	0.138857	0.930214
A_19_P00332134	lincRNA:chr11:94380477-94405252 reverse strand	ENSG00000255929.1	nonExonic	chr11:94278496-94473521_R	0.0169304	0.138857	1.05218
A_19_P00800629	BROAD Institute lincRNA (XLOC_l2_013972), lincRNA [TCONS_l2_00026856]	ENSG00000243220.1, ENSG00000231210.2	Exonic	chr7:116203648-116254874_R	0.0170412	0.138857	1.08027
A_19_P00802260	lincRNA:chr7:93587664-93605164 forward strand	ENSG00000236861.2	nonExonic	chr7:93598754-93640425_F	0.017024	0.138857	1.06575
A_19_P00806596	lincRNA:chr19:35306021-35306090 reverse strand	ENSG00000267767.1	nonExonic	chr19:35282724-35323773_R	0.01695	0.138857	1.05073
A_32_P183918	Homo sapiens serpin peptidase inhibitor, clade B (ovalbumin), member 9 pseudogene (MGC39372), non-coding RNA [NR_033851]	ENSG00000230438.4	Exonic	chr6:2854891-2876744_R	0.0169092	0.138857	0.874469
A_33_P3304678	Homo sapiens uncharacterized LOC149837 (LOC149837), non-coding RNA [NR_015406]	ENSG00000205181.5	Exonic	chr20:5476713-5485259_R	0.0170711	0.138857	0.948324
A_33_P3397670	Homo sapiens chondroitin sulfate proteoglycan 4 pseudogene 1, Y-linked (CSPG4P1Y), non-coding RNA [NR_001554]	ENSG00000240450.1	Exonic	chrY:27629055-27632852_F	0.0170901	0.138857	1.05627
A_33_P3546033	Homo sapiens, clone IMAGE:5173647, mRNA. [BC033511]	ENSG00000235997.2	Exonic	chr2:30569525-30575297_F	0.0170858	0.138857	0.890389
A_19_P00322706	Homo sapiens myocardial infarction associated transcript (non-protein coding) (MIAT), transcript variant 1, non-coding RNA [NR_003491]	ENSG00000225783.2	Exonic	chr22:27042392-27072438_F	0.0172112	0.139136	0.912834
A_24_P462853	Homo sapiens long intergenic non-protein coding RNA 202 (LINC00202), non-coding RNA [NR_026795]	ENSG00000232224.1	Exonic	chr10:27220135-27230930_R	0.0171565	0.139136	0.915411
A_32_P74120	Homo sapiens uncharacterized LOC728875 (LOC728875), non-coding RNA [NR_024584]	ENSG00000236943.1	Exonic	chr1:144456138-144521970_R	0.0172005	0.139136	0.837288
A_19_P00315473	lincRNA:chr3:156817296-156818920 reverse strand	ENSG00000243629.1	nonExonic	chr3:156799456-156840793_R	0.0173378	0.139456	0.842254
A_19_P00324399	PREDICTED: Homo sapiens hypothetical LOC100507317 (LOC100507317), miscRNA [XR_110378]	ENSG00000257815.1	Exonic	chr12:70297813-70637140_R	0.0173283	0.139456	1.10383
A_19_P00809401	lincRNA:chr16:79701524-79787699 forward strand	ENSG00000260876.1	nonExonic	chr16:79710005-79841819_F	0.0173007	0.139456	0.943365
A_19_P00322188	Q81CU5_BACCR (Q81CU5) Myo-inositol-1-phosphate synthase , partial (9%) [THC2654966]	ENSG00000253301.1	Exonic	chr8:58055248-58152857_F	0.0173684	0.139469	0.945727
A_33_P3218135	Homo sapiens uncharacterized LOC100128554 (LOC100128554), non-coding RNA [NR_015398]	ENSG00000214043.3	Exonic	chr12:126927027-126957336_F	0.0174334	0.139758	0.948993
A_33_P3303925	N/A	ENSG00000224090.1	Exonic	chr2:219866937-219880443_F	0.0174752	0.13986	1.06847
A_19_P00322708	lincRNA:chr5:92763995-92764346 reverse strand	ENSG00000237187.3	nonExonic	chr5:92746995-92921354_R	0.0175393	0.140139	0.884748
A_33_P3644503	Homo sapiens uncharacterized LOC339568 (LOC339568), non-coding RNA [NR_027124]	ENSG00000230324.1	Exonic	chr20:37842420-37853391_R	0.0175824	0.140251	1.08811
A_24_P315921	Homo sapiens cDNA FLJ36340 fis, clone THYMU2006468. [AK093659]	ENSG00000182109.3	Exonic	chr1:39987952-40011859_R	0.017661	0.140644	0.875154
A_19_P00808607	lincRNA:chr14:58847272-58852597 reverse strand	ENSG00000258658.1	nonExonic	chr14:58836741-58862359_R	0.0177481	0.141104	0.931004
A_19_P00801441	lincRNA:chr2:216462380-216469880 forward strand	ENSG00000237525.2	nonExonic	chr2:216397856-216578618_F	0.0179522	0.141733	1.05871
A_23_P346006	Homo sapiens cell cycle progression 1 (CCPG1), transcript variant 2, mRNA [NM_020739]	ENSG00000261771.1	Exonic	chr15:55647446-55790558_R	0.0178776	0.141733	0.864861
A_24_P183292	Homo sapiens casein kinase 1, alpha 1 (CSNK1A1), transcript variant 1, mRNA [NM_001025105]	ENSG00000230551.3	Exonic	chr5:148872949-148884233_R	0.0179295	0.141733	1.08873
A_24_P33446	Homo sapiens uncharacterized LOC338651 (LOC338651), non-coding RNA [NR_021489]	ENSG00000233930.3	Exonic	chr11:1592583-1620414_F	0.0179744	0.141733	0.911082
A_33_P3294031	Homo sapiens KCNQ1 opposite strand/antisense transcript 1 (non-protein coding) (KCNQ1OT1), non-coding RNA [NR_002728]	ENSG00000269821.1	Exonic	chr11:2629558-2721224_R	0.0179599	0.141733	0.860798
A_33_P3241046	N/A	ENSG00000261105.1	nonExonic	chr13:76178836-76210130_R	0.0180337	0.141967	1.09945
A_19_P00315563	lincRNA:chr17:70424112-70427332 forward strand	ENSG00000263680.1	nonExonic	chr17:70422080-70424796_F	0.0182045	0.143077	1.05878
A_19_P00316000	Homo sapiens uncharacterized LOC378805 (FLJ43663), transcript variant 1, non-coding RNA [NR_015431]	ENSG00000231721.2	Exonic	chr7:130626519-130794935_R	0.0183082	0.143195	0.949914
A_32_P111336	PREDICTED: Homo sapiens hypothetical LOC100131283, transcript variant 2 (LOC100131283), miscRNA [XR_108657]	ENSG00000242973.2	Exonic	chr6:46638181-46655902_R	0.0183343	0.143195	1.07636
A_33_P3274710	N/A	ENSG00000269481.1	nonExonic	chr19:17525066-17533133_R	0.018366	0.143195	0.836349
A_33_P3424272	Homo sapiens N(alpha)-acetyltransferase 60, NatF catalytic subunit (NAA60), transcript variant 1, mRNA [NM_001083601]	ENSG00000262621.1, ENSG00000263212.2	Exonic	chr16:3415099-3565564_F	0.0183739	0.143195	0.942846
A_33_P3467872	non-protein coding RNA 343 [Source:HGNC Symbol;Acc:42500] [ENST00000454555]	ENSG00000226620.2	Exonic	chr13:106357848-106416789_F	0.0182755	0.143195	0.946475
A_33_P3574391	Homo sapiens hypothetical protein LOC339622, mRNA (cDNA clone IMAGE:4836841). [BC040319]	ENSG00000244278.1, ENSG00000226983.2	Exonic	chr21:26212864-26442219_F	0.018398	0.143195	0.907915
A_33_P3393543	PREDICTED: Homo sapiens hypothetical LOC400692 (LOC400692), miscRNA [XR_109520]	ENSG00000180458.2	Exonic	chr19:38036372-38040073_R	0.018512	0.143849	1.09124
A_19_P00806053	lincRNA:chr8:6516692-6533242 reverse strand	ENSG00000249898.3	nonExonic	chr8:6475996-6565730_R	0.018606	0.144347	1.11176
A_19_P00315583	Homo sapiens uncharacterized LOC100130691 (LOC100130691), non-coding RNA [NR_026966]	ENSG00000213963.2	Exonic	chr2:178148236-178257419_R	0.0186535	0.144482	1.16229
A_33_P3287403	DA807153 OCBBF3 Homo sapiens cDNA clone OCBBF3022701 5', mRNA sequence [DA807153]	ENSG00000256637.1	Exonic	chr2:104490768-104694236_F	0.0188351	0.145479	0.817072
A_33_P3564487	Homo sapiens uncharacterized LOC285878 (LOC285878), non-coding RNA [NR_038994]	ENSG00000224223.1	Exonic	chr7:54624663-54639419_F	0.0188427	0.145479	0.912264
A_33_P3229809	Homo sapiens uncharacterized LOC401082 (FLJ25363), mRNA [NM_001145553]	ENSG00000228980.3	Exonic	chr3:109128837-109214014_F	0.0189165	0.145815	0.917689
A_19_P00322442	PREDICTED: Homo sapiens hypothetical LOC100506119, transcript variant 1 (LOC100506119), miscRNA [XR_108951]	ENSG00000233901.1	Exonic	chr9:132094579-132121817_F	0.0191325	0.147244	1.11427
A_19_P00321872	Homo sapiens uncharacterized LOC100506305 (LOC100506305), non-coding RNA [NR_038904]	ENSG00000251381.2	Exonic	chr11:12984057-13011095_R	0.0192084	0.147268	1.20033
A_33_P3352293	Homo sapiens Prader-Willi region non-protein coding RNA 2 (PWRN2), non-coding RNA [NR_026647]	ENSG00000260551.1	Exonic	chr15:24407901-24415095_R	0.0192274	0.147268	0.93908
A_33_P3877344	Homo sapiens uncharacterized LOC440173 (LOC440173), non-coding RNA [NR_027471]	ENSG00000269994.1	Exonic	chr9:89623370-89657041_R	0.0192055	0.147268	0.932087
A_19_P00321687	Homo sapiens uncharacterized LOC92249 (LOC92249), non-coding RNA [NR_015353]	ENSG00000235437.2	Exonic	chrX:62729822-62780929_R	0.0192934	0.147304	0.925419
A_19_P00322984	BROAD Institute lincRNA (XLOC_006037), lincRNA [TCONS_00012989]	ENSG00000263683.1	nonExonic	chr7:30589833-30591185_F	0.0192778	0.147304	0.87916
A_19_P00317840	lincRNA:chr5:86263137-86433524 forward strand	ENSG00000249061.1	Exonic	chr5:86263138-86433529_F	0.0194028	0.147904	0.861823
A_19_P00321488	lincRNA:chr8:115294364-115300225 forward strand	ENSG00000254339.1	Exonic	chr8:115294296-115308068_F	0.0194756	0.148024	1.10255
A_23_P137103	Homo sapiens eukaryotic translation initiation factor 4A1 (EIF4A1), transcript variant 1, mRNA [NM_001416]	ENSG00000264772.1, ENSG00000265500.1	Exonic	chr17:7466604-7485342_F	0.0195219	0.148024	1.18528
A_23_P62446	Homo sapiens heat shock transcription factor, Y linked 2 (HSFY2), transcript variant 2, mRNA [NM_001001877]	ENSG00000251510.1	Exonic	chrY:20653626-20709584_F	0.0195415	0.148024	0.945541
A_33_P3367550	Homo sapiens uncharacterized LOC401242 (LOC401242), non-coding RNA [NR_033379]	ENSG00000225595.1	Exonic	chr6:28827402-28831127_R	0.0195416	0.148024	1.06608
A_19_P00322371	N/A	ENSG00000239353.1, ENSG00000204054.6	Exonic	chr9:132245730-132275965_F	0.0196078	0.148274	0.891659
A_33_P3259153	Homo sapiens placenta-specific 2 (non-protein coding) (PLAC2), non-coding RNA [NR_027064]	ENSG00000223573.2	Exonic	chr19:5558178-5568045_R	0.0196363	0.148274	1.07364
A_19_P00326795	lincRNA:chr3:8532625-8539743 reverse strand	ENSG00000227110.2	nonExonic	chr3:7994492-8653610_R	0.0197085	0.148586	1.07661
A_19_P00806397	lincRNA:chr2:111965352-112252622 forward strand	ENSG00000240350.1	nonExonic	chr2:112248850-112268567_F	0.0199073	0.14985	1.33752
A_19_P00325785	lincRNA:chr3:162922581-162942606 reverse strand	ENSG00000241369.1	nonExonic	chr3:162845711-163079351_R	0.0199544	0.14997	0.845589
