# Supplementary material for: Long Non-Coding RNA Expression Profiles in Hereditary Haemorrhagic Telangiectasia
Source: PLoS One. 2014 Mar 6;9(3):e90272. doi: 10.1371/journal.pone.0090272 (PMC3946172; doi:10.1371/journal.pone.0090272)
Supplement: Table S3 — Dataset - paired t-test HHT. (XLS) [file pone.0090272.s010.xls]

## Sheet: Suppl info app C genelist HHT l
ProbeID	Description	gencode.v16	gencode.v16_Exonic	gencode.v16_GenomicCoordinates	p-value	q-value	Fold change
A_33_P3300027	N/A	ENSG00000249772.1	Exonic	chr5:80409204-80410671_R	3.81285e-10	1.83398e-06	0.860385
A_33_P3274763	N/A	ENSG00000230544.1	nonExonic	chr13:114586640-114588308_F	1.24461e-08	1.49664e-05	0.884644
A_33_P3285420	Homo sapiens uncharacterized LOC340094 (LOC340094), non-coding RNA [NR_026994]	ENSG00000215231.3	Exonic	chr5:5034472-5070117_F	7.92934e-09	1.49664e-05	0.881563
A_33_P3734981	PREDICTED: Homo sapiens chromosome 9 open reading frame 148 (C9orf148), miscRNA [XR_108994]	ENSG00000237548.1	Exonic	chr9:124646915-124725998_R	1.13399e-08	1.49664e-05	0.856877
A_19_P00326065	lincRNA:chr18:5238975-5246369 forward strand	ENSG00000263753.1	Exonic	chr18:5232875-5246507_F	1.17303e-07	0.000112846	0.899083
A_19_P00326232	lincRNA:chr20:61732644-61734606 reverse strand	ENSG00000231133.1	nonExonic	chr20:61727150-61733631_R	1.92326e-07	0.000145974	0.897139
A_33_P3272281	Homo sapiens cDNA FLJ44874 fis, clone BRAMY2025495. [AK126822]	ENSG00000256218.1	Exonic	chr12:5475214-5476940_R	2.12436e-07	0.000145974	0.900434
A_33_P3370265	N/A	ENSG00000241269.1, ENSG00000188365.3	Exonic	chr7:5459458-5462753_F	3.71718e-07	0.000223495	0.84816
A_33_P3416612	Homo sapiens long intergenic non-protein coding RNA 323 (LINC00323), non-coding RNA [NR_024100]	ENSG00000226496.1	Exonic	chr21:42513427-42520060_R	4.3634e-07	0.0002332	1.13566
A_19_P00318114	Q6NT14_HUMAN (Q6NT14) ZNF80 protein (Fragment), partial (13%) [THC2502314]	ENSG00000248176.1	Exonic	chr4:29119930-29204392_F	8.11885e-07	0.000390516	0.886255
A_33_P3387110	Homo sapiens uncharacterized LOC145783 (LOC145783), non-coding RNA [NR_015419]	ENSG00000259484.1	Exonic	chr15:57151866-57210697_R	9.01371e-07	0.000394145	0.863879
A_19_P00319568	lincRNA:chr18:53744938-53763545 reverse strand	ENSG00000206129.3	nonExonic	chr18:53670844-53858493_R	1.3233e-06	0.000419776	1.10631
A_19_P00811499	lincRNA:chr13:44717350-44723025 reverse strand	ENSG00000235285.1	nonExonic	chr13:44720606-44732358_R	1.19412e-06	0.000419776	0.904721
A_32_P737629	Homo sapiens testis-specific transcript, Y-linked 7 (non-protein coding) (TTTY7), non-coding RNA [NR_001534]	ENSG00000147753.5	Exonic	chrY:6317509-6325947_F	1.39634e-06	0.000419776	1.12721
A_33_P3374553	N/A	ENSG00000240453.1	Exonic	chr1:745489-753092_R	1.16161e-06	0.000419776	0.843718
A_33_P3770642	Homo sapiens uncharacterized LOC503519 (LOC503519), non-coding RNA [NR_038851]	ENSG00000259150.1	Exonic	chr15:26360960-26378184_F	1.32005e-06	0.000419776	1.09487
A_19_P00315779	lincRNA:chr11:86632345-86633090 reverse strand	ENSG00000255471.1	Exonic	chr11:86603256-86636079_R	1.58438e-06	0.000448287	0.812266
A_19_P00325528	lincRNA:chr10:31600144-31607418 reverse strand	ENSG00000237036.3	nonExonic	chr10:31596646-31608810_R	2.10441e-06	0.000562345	1.11417
A_33_P3264965	N/A	ENSG00000233154.1	Exonic	chr1:116966346-117021464_R	2.58545e-06	0.000654528	0.906729
A_33_P3227736	Homo sapiens long intergenic non-protein coding RNA 336 (LINC00336), non-coding RNA [NR_027908]	ENSG00000197251.3	Exonic	chr6:33553883-33561115_R	2.837e-06	0.0006823	1.09531
A_19_P00318113	Q6NT14_HUMAN (Q6NT14) ZNF80 protein (Fragment), partial (13%) [THC2502314]	ENSG00000248176.1	Exonic	chr4:29119930-29204392_F	3.782e-06	0.000727657	0.922695
A_23_P51918	Homo sapiens SEC16 homolog B (S. cerevisiae) (SEC16B), mRNA [NM_033127]	ENSG00000254154.3	Exonic	chr1:177897923-178007142_R	3.46874e-06	0.000727657	0.884676
A_33_P3311911	N/A	ENSG00000215374.4	nonExonic	chr8:7159133-7212876_R	3.3844e-06	0.000727657	0.903849
A_33_P3325606	Homo sapiens uncharacterized protein LOC100130451 (LOC100130451), mRNA [NM_001242575]	ENSG00000196096.3	Exonic	chr2:214141276-214148929_R	3.64977e-06	0.000727657	0.919976
A_33_P3651911	Homo sapiens cDNA FLJ34853 fis, clone NT2NE2012199. [AK092172]	ENSG00000259758.1	Exonic	chr8:141530255-141539600_R	3.70098e-06	0.000727657	1.12676
A_32_P135902	Homo sapiens eukaryotic translation initiation factor 4A1 (EIF4A1), transcript variant 1, mRNA [NM_001416]	ENSG00000264772.1, ENSG00000265500.1	Exonic	chr17:7466604-7485342_F	3.99332e-06	0.000738764	1.26335
A_19_P00318725	BROAD Institute lincRNA (XLOC_007966), lincRNA [TCONS_00017158]	ENSG00000229563.1	Exonic	chrX:45364633-45489447_F	5.04025e-06	0.000758742	1.10283
A_19_P00807893	lincRNA:chr1:32514988-32529913 reverse strand	ENSG00000203325.3	nonExonic	chr1:32517892-32539075_R	4.88213e-06	0.000758742	0.880885
A_19_P00809656	lincRNA:chr7:45019225-45026725 reverse strand	ENSG00000232956.3	Exonic	chr7:45022622-45026560_R	4.38977e-06	0.000758742	1.20204
A_24_P213788	Homo sapiens uncharacterized LOC641518 (LOC641518), transcript variant 1, non-coding RNA [NR_029373]	ENSG00000232021.2	Exonic	chr4:109088681-109177992_F	5.04777e-06	0.000758742	0.896305
A_33_P3268726	N/A	ENSG00000250195.1	Exonic	chr4:139741108-139933800_R	4.44182e-06	0.000758742	1.20921
A_33_P3323979	Homo sapiens uncharacterized LOC339874 (LOC339874), non-coding RNA [NR_038976]	ENSG00000250608.1	Exonic	chr3:131043936-131100319_R	4.75254e-06	0.000758742	1.11473
A_33_P3587772	Homo sapiens uncharacterized LOC400654 (LOC400654), non-coding RNA [NR_033983]	ENSG00000266952.1	Exonic	chr18:61880317-61927290_R	5.34517e-06	0.000779099	0.912437
A_33_P3232032	Homo sapiens chromosome 14 open reading frame 165 (C14orf165), non-coding RNA [NR_024081]	ENSG00000259334.1	Exonic	chr14:24391456-24403777_R	5.59153e-06	0.000791037	1.10713
A_19_P00316164	BROAD Institute lincRNA (XLOC_l2_011612), lincRNA [TCONS_l2_00023403]	ENSG00000249364.1	Exonic	chr5:66675206-67101066_F	5.76908e-06	0.000792836	0.908813
A_19_P00813302	lincRNA:chr5:141770041-141871791 forward strand	ENSG00000231185.2	nonExonic	chr5:141704858-142051566_F	6.74914e-06	0.000863334	0.930215
A_33_P3358432	PREDICTED: Homo sapiens hypothetical LOC100507073 (LOC100507073), miscRNA [XR_109943]	ENSG00000232046.1	nonExonic	chr2:66801162-66957289_F	6.46666e-06	0.000863334	0.914882
A_33_P3832488	Homo sapiens uncharacterized LOC400839 (FLJ33581), non-coding RNA [NR_040102]	ENSG00000230133.1	Exonic	chr20:24180403-24205224_F	6.82051e-06	0.000863334	0.902789
A_33_P3348352	Homo sapiens uncharacterized LOC339535 (LOC339535), non-coding RNA [NR_015407]	ENSG00000215808.2	Exonic	chr1:238643684-238649323_R	7.26226e-06	0.000895679	1.10825
A_33_P3363105	N/A	ENSG00000135253.9	nonExonic	chr7:128502505-128550773_R	7.7773e-06	0.00093522	1.07627
A_19_P00801867	PREDICTED: Homo sapiens hypothetical LOC100129434 (LOC100129434), miscRNA [XR_112327]	ENSG00000233251.3	Exonic	chr2:56400669-56412905_R	8.0158e-06	0.000940391	1.0878
A_19_P00322948	Homo sapiens small nucleolar RNA host gene 6 (non-protein coding) (SNHG6), non-coding RNA [NR_002599]	ENSG00000245910.3	Exonic	chr8:67833919-67838633_R	8.7127e-06	0.000997812	0.846276
A_19_P00317851	BROAD Institute lincRNA (XLOC_003457), lincRNA [TCONS_00007473]	ENSG00000249631.1	Exonic	chr4:11627338-11815582_F	8.99932e-06	0.00100667	1.11563
A_19_P00807332	lincRNA:chr12:70630083-70636758 reverse strand	ENSG00000257815.1	nonExonic	chr12:70297813-70637140_R	9.72794e-06	0.00106344	0.921968
A_23_P132718	Homo sapiens sema domain, immunoglobulin domain (Ig), short basic domain, secreted, (semaphorin) 3B (SEMA3B), transcript variant 1, mRNA [NM_004636]	ENSG00000012171.13	Exonic	chr3:50304990-50314977_F	1.02218e-05	0.00106885	0.851302
A_24_P359246	Homo sapiens chromosome 10 open reading frame 136 (C10orf136), non-coding RNA [NR_033923]	ENSG00000204187.5	Exonic	chr10:44340754-44346070_F	1.0001e-05	0.00106885	0.907435
A_33_P3345001	N/A	ENSG00000235499.1	Exonic	chr2:74212259-74213470_F	1.08531e-05	0.00111071	1.13643
A_19_P00317631	Homo sapiens PCBP1 antisense RNA 1 (non-protein coding) (PCBP1-AS1), non-coding RNA [NR_033872]	ENSG00000179818.7	Exonic	chr2:70189395-70315978_R	1.22195e-05	0.0012245	0.91327
A_19_P00322706	Homo sapiens myocardial infarction associated transcript (non-protein coding) (MIAT), transcript variant 1, non-coding RNA [NR_003491]	ENSG00000225783.2	Exonic	chr22:27042392-27072438_F	1.32131e-05	0.00124618	0.892212
A_33_P3237590	Homo sapiens cDNA FLJ41402 fis, clone BRCOC2020122. [AK123396]	ENSG00000261360.1	Exonic	chr5:14661917-14664713_R	1.3123e-05	0.00124618	0.903748
A_33_P3507384	Homo sapiens cDNA FLJ31836 fis, clone NT2RP7000041. [AK056398]	ENSG00000260902.1	Exonic	chr3:14840838-14852921_R	1.29316e-05	0.00124618	0.903615
A_33_P3407007	Homo sapiens uncharacterized LOC100130231 (LOC100130231), transcript variant 1, non-coding RNA [NR_038446]	ENSG00000245164.2	Exonic	chr8:126934552-126963493_R	1.36895e-05	0.00126628	0.894664
A_33_P3359453	N/A	ENSG00000250326.1	Exonic	chr4:143854348-144106014_R	1.39919e-05	0.00126983	0.886562
A_33_P3472460	Homo sapiens cDNA clone IMAGE:5494257, partial cds. [BC041488]	ENSG00000233098.3	Exonic	chr17:20771746-20905589_F	1.68256e-05	0.00149872	0.912666
A_33_P3221578	PREDICTED: Homo sapiens FLJ45872 protein (FLJ45872), miscRNA [XR_108892]	ENSG00000253288.1	Exonic	chr8:138821687-139095813_R	1.73242e-05	0.00151508	0.929371
A_19_P00322605	Q3UGV3_MOUSE (Q3UGV3) Melanocyte cDNA, RIKEN full-length enriched library, clone:G270014F21 product:BROMODOMAIN ADJACENT to zinc finger domain 2B homolog, partial (3%) [THC2607058]	ENSG00000228495.1	Exonic	chr6:132453055-132490514_F	2.04776e-05	0.00174176	0.907048
A_33_P3240043	Uncharacterized protein [Source:UniProtKB/TrEMBL;Acc:A8MV31] [ENST00000399342]	ENSG00000214970.3	Exonic	chr17:10286449-10527201_F	2.06403e-05	0.00174176	0.878938
A_33_P3395400	Homo sapiens cDNA FLJ45491 fis, clone BRTHA2006720. [AK127400]	ENSG00000213981.3	Exonic	chr2:171494879-171551884_R	2.12825e-05	0.00176498	0.920025
A_19_P00316135	Homo sapiens CYP1B1 antisense RNA 1 (non-protein coding) (CYP1B1-AS1), non-coding RNA [NR_027252]	ENSG00000232973.4	Exonic	chr2:38302791-38408997_F	2.38836e-05	0.00194712	0.899423
A_33_P3850104	Homo sapiens cDNA FLJ35823 fis, clone TESTI2006333. [AK093142]	ENSG00000233395.1	Exonic	chr10:44434451-44439914_F	3.00384e-05	0.00240808	0.924227
A_24_P182892	Homo sapiens solute carrier family 19, member 3 (SLC19A3), mRNA [NM_025243]	ENSG00000240115.1	Exonic	chr2:228549966-228551622_R	3.13076e-05	0.00246868	0.951996
A_19_P00809697	BROAD Institute lincRNA (XLOC_000670), lincRNA [TCONS_00002277]	ENSG00000223764.1	Exonic	chr1:852250-855072_R	3.37377e-05	0.00257585	0.900642
A_32_P104432	Homo sapiens long intergenic non-protein coding RNA 87 (LINC00087), non-coding RNA [NR_024493]	ENSG00000196972.6	Exonic	chrX:134229058-134232664_R	3.35419e-05	0.00257585	0.715058
A_33_P3321996	DB053889 TESTI2 Homo sapiens cDNA clone TESTI2044585 5', mRNA sequence [DB053889]	ENSG00000232085.1	Exonic	chr1:243327940-243332747_F	3.49971e-05	0.00258979	0.920474
A_33_P3322395	Uncharacterized proteincDNA FLJ38012 fis, clone CTONG2012554 [Source:UniProtKB/TrEMBL;Acc:Q8N1P8] [ENST00000536986]	ENSG00000250685.3	Exonic	chr16:84226164-84230659_R	3.47586e-05	0.00258979	1.12742
A_19_P00321489	Homo sapiens uncharacterized LOC400955 (FLJ30838), non-coding RNA [NR_033873]	ENSG00000233723.3	Exonic	chr2:58654934-59290901_F	3.81409e-05	0.00262576	0.906644
A_19_P00322922	lincRNA:chr18:53709521-53763537 reverse strand	ENSG00000206129.3	nonExonic	chr18:53670844-53858493_R	3.6791e-05	0.00262576	1.08696
A_19_P00803777	lincRNA:chr11:86619702-86639077 reverse strand	ENSG00000255471.1	nonExonic	chr11:86603256-86636079_R	3.67237e-05	0.00262576	0.682246
A_19_P00809930	lincRNA:chr8:127589968-127611318 forward strand	ENSG00000254286.1	nonExonic	chr8:127570120-127725660_F	3.82127e-05	0.00262576	0.931506
A_33_P3322115	N/A	ENSG00000259275.1	Exonic	chr15:96897466-96946964_F	3.8117e-05	0.00262576	0.915945
A_33_P3331646	Homo sapiens cDNA clone IMAGE:5172092. [BC029877]	ENSG00000196893.3	Exonic	chr17:18854938-18857462_R	4.11121e-05	0.0027852	0.911702
A_33_P3329356	N/A	ENSG00000232021.2	Exonic	chr4:109088681-109177992_F	4.29825e-05	0.00283214	0.871294
A_33_P3401342	Homo sapiens T-cell leukemia/lymphoma 6, mRNA (cDNA clone MGC:52120 IMAGE:5923478), complete cds. [BC041075]	ENSG00000187621.10, ENSG00000259084.1	Exonic	chr14:96116835-96158967_F	4.2871e-05	0.00283214	0.922089
A_19_P00318653	lincRNA:chr8:67834505-67837776 reverse strand	ENSG00000245910.3	Exonic	chr8:67833919-67838633_R	4.58682e-05	0.00294168	0.846781
A_19_P00802709	lincRNA:chr3:114031960-114042235 reverse strand	ENSG00000259976.1	Exonic	chr3:114033348-114035026_R	4.53048e-05	0.00294168	0.74769
A_19_P00801441	lincRNA:chr2:216462380-216469880 forward strand	ENSG00000237525.2	nonExonic	chr2:216397856-216578618_F	4.68344e-05	0.00296412	1.07955
A_32_P111336	PREDICTED: Homo sapiens hypothetical LOC100131283, transcript variant 2 (LOC100131283), miscRNA [XR_108657]	ENSG00000242973.2	Exonic	chr6:46638181-46655902_R	4.99377e-05	0.00311949	1.13495
A_19_P00316799	lincRNA:chr8:129001484-129060852 forward strand	ENSG00000249859.2	Exonic	chr8:128806779-129113499_F	5.54524e-05	0.00337628	0.924819
A_19_P00320555	BROAD Institute lincRNA (XLOC_l2_014579), lincRNA [TCONS_l2_00028295]	ENSG00000251136.3	Exonic	chr8:90621638-90769955_R	5.51269e-05	0.00337628	0.925417
A_19_P00321652	lincRNA:chr2:213437296-213768199 reverse strand	ENSG00000225332.2	Exonic	chr2:213446081-213886269_R	5.64795e-05	0.00339583	1.08972
A_33_P3399778	N/A	ENSG00000227542.1	nonExonic	chr2:192093891-192110898_R	5.91504e-05	0.00351251	0.918928
A_19_P00322212	602721518F1 NIH_MGC_97 Homo sapiens cDNA clone IMAGE:4838333 5', mRNA sequence [BG772076]	ENSG00000233806.2	Exonic	chr2:242823514-243020873_F	6.14419e-05	0.00356067	0.91764
A_33_P3277318	N/A	ENSG00000258683.1	Exonic	chr14:83254822-83262565_R	6.11575e-05	0.00356067	1.08262
A_19_P00323039	lincRNA:chr3:130569626-130575060 forward strand	ENSG00000249179.1	Exonic	chr3:130569627-130575067_F	6.61251e-05	0.00378645	0.905746
A_33_P3815064	Homo sapiens cDNA FLJ35003 fis, clone OCBBF2011960. [AK092322]	ENSG00000246548.2	Exonic	chr14:77507407-77535846_F	6.79893e-05	0.0038474	0.89819
A_19_P00316714	Homo sapiens testis development related protein 1 (TDRG1), non-coding RNA [NR_024015]	ENSG00000204091.3	Exonic	chr6:40302693-40347624_F	7.25894e-05	0.00405994	1.0786
A_33_P3287233	N/A	ENSG00000258545.1	Exonic	chrX:119170201-119280760_F	7.6109e-05	0.00420786	1.10399
A_19_P00318097	BROAD Institute lincRNA (XLOC_l2_009762), lincRNA [TCONS_l2_00019819]	ENSG00000243083.1	Exonic	chr3:72200408-72223483_F	8.92251e-05	0.00442446	1.07829
A_19_P00318454	lincRNA:chr15:95823981-95827478 reverse strand	ENSG00000248441.2	nonExonic	chr15:95819690-95870358_R	8.84988e-05	0.00442446	0.924696
A_19_P00320255	lincRNA:chr15:21165302-21166134 forward strand	ENSG00000258710.3	nonExonic	chr15:21145767-21198632_F	8.73361e-05	0.00442446	0.914944
A_19_P00320760	lincRNA:chr3:8615411-8634810 reverse strand	ENSG00000224884.1, ENSG00000227110.2	Exonic	chr3:7994492-8653610_R	8.33961e-05	0.00442446	0.925627
A_19_P00321648	BROAD Institute lincRNA (XLOC_003385), lincRNA [TCONS_00005923]	ENSG00000214145.2	Exonic	chr3:194014254-194030592_R	8.60081e-05	0.00442446	0.943685
A_19_P00811595	lincRNA:chr3:142845360-142851335 forward strand	ENSG00000241679.2	nonExonic	chr3:142842204-142850735_F	8.69558e-05	0.00442446	1.0734
A_19_P00813226	lincRNA:chr1:35285888-35318988 forward strand	ENSG00000230163.1	Exonic	chr1:35316295-35317156_F	8.7738e-05	0.00442446	0.908709
A_23_P401024	Homo sapiens long intergenic non-protein coding RNA 304 (LINC00304), non-coding RNA [NR_024347]	ENSG00000180422.3	Exonic	chr16:89225554-89230653_F	8.54918e-05	0.00442446	0.938073
A_33_P3343962	Homo sapiens cDNA FLJ33601 fis, clone BRAMY2013975. [AK090920]	ENSG00000232406.1	Exonic	chr20:34738335-34743655_R	8.72119e-05	0.00442446	0.901613
A_33_P3706494	Homo sapiens uncharacterized LOC284294 (LOC284294), non-coding RNA [NR_033881]	ENSG00000267134.1	Exonic	chr18:61771325-62090836_F	8.6678e-05	0.00442446	0.922271
A_19_P00804344	lincRNA:chr1:198546652-198602677 reverse strand	ENSG00000223881.1	nonExonic	chr1:198566854-198567998_R	9.24012e-05	0.00443984	1.10613
A_19_P00804859	Homo sapiens microRNA 221 (MIR221), microRNA [NR_029635]	ENSG00000270069.1	nonExonic	chrX:45604639-45629677_R	9.29459e-05	0.00443984	1.09495
A_19_P00808633	lincRNA:chr17:13961625-13972025 reverse strand	ENSG00000236088.3	nonExonic	chr17:13659795-13972812_R	9.40988e-05	0.00443984	0.892139
A_23_P377245	Homo sapiens uncharacterized LOC653160 (LOC653160), non-coding RNA [NR_037869]	ENSG00000241014.1	Exonic	chr1:35439957-35450914_R	9.41505e-05	0.00443984	0.912924
A_33_P3302453	Homo sapiens long intergenic non-protein coding RNA 242 (LINC00242), non-coding RNA [NR_026781]	ENSG00000229214.1	Exonic	chr6:170188886-170198921_R	9.14913e-05	0.00443984	1.09393
A_19_P00315563	lincRNA:chr17:70424112-70427332 forward strand	ENSG00000263680.1	nonExonic	chr17:70422080-70424796_F	0.000103838	0.00465847	1.08275
A_19_P00330666	lincRNA:chr8:128807043-128820943 forward strand	ENSG00000249859.2	nonExonic	chr8:128806779-129113499_F	0.000102117	0.00465847	1.17644
A_19_P00801503	lincRNA:chr14:61762697-61781247 reverse strand	ENSG00000247287.2	nonExonic	chr14:61764882-61789536_R	0.000103667	0.00465847	0.916298
A_33_P3387861	Homo sapiens centromere protein N (CENPN), transcript variant 2, mRNA [NM_001100624]	ENSG00000261061.1	Exonic	chr16:81064375-81065090_F	0.000100371	0.00465847	1.24195
A_33_P3665749	Homo sapiens uncharacterized LOC148145 (LOC148145), non-coding RNA [NR_027318]	ENSG00000267339.1	Exonic	chr19:29456038-29461781_F	0.000104598	0.00465847	1.10126
A_33_P3740529	Homo sapiens, clone IMAGE:5741993, mRNA. [BC039526]	ENSG00000246331.2	Exonic	chr12:30908008-30933673_F	0.000103963	0.00465847	0.925546
A_33_P3328621	Homo sapiens cDNA clone IMAGE:4816083, partial cds. [BC036435]	ENSG00000233421.2	Exonic	chr1:16860381-16862144_R	0.00010701	0.00472218	0.920697
A_19_P00319308	Q9BVX4_HUMAN (Q9BVX4) MGC5566 protein, partial (23%) [THC2680667]	ENSG00000267057.1	Exonic	chr18:53709366-53763550_F	0.000110207	0.00477562	0.938513
A_33_P3424272	Homo sapiens N(alpha)-acetyltransferase 60, NatF catalytic subunit (NAA60), transcript variant 1, mRNA [NM_001083601]	ENSG00000262621.1, ENSG00000263212.2	Exonic	chr16:3415099-3565564_F	0.000109899	0.00477562	0.941326
A_33_P3391756	N/A	ENSG00000225285.1	Exonic	chr1:1365919-1369953_R	0.000115107	0.00494344	0.903918
A_33_P3346287	Homo sapiens long intergenic non-protein coding RNA 299 (LINC00299), non-coding RNA [NR_034135]	ENSG00000236790.1	Exonic	chr2:8147901-8523751_R	0.000117955	0.00502093	1.06311
A_23_P58538	Homo sapiens EPB41L4A antisense RNA 1 (non-protein coding) (EPB41L4A-AS1), non-coding RNA [NR_015370]	ENSG00000224032.2	Exonic	chr5:111496223-111499973_F	0.000120147	0.00506938	0.767054
A_19_P00319931	lincRNA:chr2:208110159-208111981 reverse strand	ENSG00000223725.2	nonExonic	chr2:208104588-208394519_R	0.000130577	0.00534047	1.11551
A_19_P00800629	BROAD Institute lincRNA (XLOC_l2_013972), lincRNA [TCONS_l2_00026856]	ENSG00000243220.1, ENSG00000231210.2	Exonic	chr7:116203648-116254874_R	0.000132124	0.00534047	1.09925
A_19_P00807452	lincRNA:chr14:53687975-53843100 forward strand	ENSG00000237356.1	nonExonic	chr14:53635772-54153976_F	0.000131384	0.00534047	0.927325
A_24_P359091	Homo sapiens cDNA FLJ37619 fis, clone BRCOC2013448. [AK094938]	ENSG00000233244.2	nonExonic	chr9:43027748-43032877_R	0.000128854	0.00534047	1.09665
A_32_P112752	N/A	ENSG00000255790.1	Exonic	chr12:11552315-11639612_R	0.000130917	0.00534047	1.09422
A_33_P3239467	Homo sapiens long intergenic non-protein coding RNA 479 (LINC00479), non-coding RNA [NR_027272]	ENSG00000236384.3	Exonic	chr21:43131680-43135935_R	0.000136319	0.0054641	0.913338
A_19_P00329585	lincRNA:chr8:58126971-58142821 forward strand	ENSG00000253301.1	nonExonic	chr8:58055248-58152857_F	0.000142112	0.00564923	0.949276
A_32_P149432	Homo sapiens eukaryotic translation initiation factor 4A1 (EIF4A1), transcript variant 1, mRNA [NM_001416]	ENSG00000264772.1, ENSG00000265500.1	Exonic	chr17:7466604-7485342_F	0.000146405	0.00567909	1.19773
A_33_P3303925	N/A	ENSG00000224090.1	Exonic	chr2:219866937-219880443_F	0.000145048	0.00567909	1.07928
A_33_P3376518	N/A	ENSG00000232080.3	Exonic	chr6:32685782-32686612_F	0.000146303	0.00567909	0.947091
A_19_P00319655	N/A	ENSG00000249201.2	Exonic	chr5:1173256-1178720_R	0.000148023	0.00569591	1.11452
A_23_P76690	Homo sapiens ubiquitin carboxyl-terminal esterase L3 (ubiquitin thiolesterase) (UCHL3), mRNA [NM_006002]	ENSG00000261553.1	nonExonic	chr13:76123909-76381256_F	0.00014966	0.0057132	1.16049
A_19_P00323993	lincRNA:chr10:80202694-80215169 forward strand	ENSG00000230417.5	nonExonic	chr10:80008497-80434724_F	0.000152603	0.0057797	1.08758
A_32_P70056	Homo sapiens spermatogenesis-related protein 7 (SRG7), non-coding RNA [NR_034168]	ENSG00000203897.3	Exonic	chr1:109399839-109401146_F	0.00015645	0.00581758	0.907843
A_33_P3269864	Homo sapiens uncharacterized LOC284009 (LOC284009), non-coding RNA [NR_028335]	ENSG00000205821.3	Exonic	chr17:2308856-2319379_R	0.000159651	0.00581758	0.888997
A_33_P3324775	AGENCOURT_6542354 NIH_MGC_119 Homo sapiens cDNA clone IMAGE:5742938 5', mRNA sequence [BM553298]	ENSG00000224825.2	Exonic	chr9:77100467-77114043_R	0.000158128	0.00581758	0.924984
A_33_P3336248	Homo sapiens cDNA FLJ45488 fis, clone BRTHA2003759. [AK127397]	ENSG00000269966.1, ENSG00000233237.2	nonExonic	chr6:72004876-72130472_R	0.000158293	0.00581758	1.09471
A_33_P3365978	Homo sapiens ST7 antisense RNA 2 (non-protein coding) (ST7-AS2), antisense RNA [NR_002331]	ENSG00000226367.1	Exonic	chr7:116712126-116786534_R	0.000159266	0.00581758	0.927498
A_24_P639665	PREDICTED: Homo sapiens hypothetical LOC100506247 (LOC100506247), miscRNA [XR_108928]	ENSG00000225706.1	Exonic	chr9:8858130-8862255_F	0.00016806	0.00606289	0.929838
A_33_P3401327	T cell receptor delta variable 3 [Source:HGNC Symbol;Acc:12264] [ENST00000535880]	ENSG00000251002.3	nonExonic	chr14:22849083-22951948_R	0.000168904	0.00606289	0.925015
A_19_P00800854	lincRNA:chr18:966025-1025450 forward strand	ENSG00000263551.1	nonExonic	chr18:976590-1174824_F	0.000173667	0.00618768	1.06173
A_19_P00326790	lincRNA:chr7:106355964-106363089 reverse strand	ENSG00000243797.2	nonExonic	chr7:106012697-106410653_R	0.000182721	0.00636885	1.07764
A_24_P589855	Q7SYZ0_XENLA (Q7SYZ0) Vrk1-prov protein, partial (8%) [THC2662209]	ENSG00000233047.1	Exonic	chr1:106470246-106565834_R	0.000183024	0.00636885	0.907489
A_32_P478512	Homo sapiens uncharacterized LOC26082 (DKFZP434L187), non-coding RNA [NR_026771]	ENSG00000225930.3	Exonic	chr15:30488239-30506743_F	0.000180083	0.00636885	0.901322
A_33_P3263287	Homo sapiens cDNA FLJ44947 fis, clone BRAMY4001913. [AK126895]	ENSG00000254921.1	nonExonic	chr11:8056993-8061265_R	0.000186172	0.00636885	0.914463
A_33_P3331731	N/A	ENSG00000223838.1	nonExonic	chr7:19393157-19618229_F	0.000186696	0.00636885	0.916085
A_33_P3346032	Homo sapiens cDNA FLJ42952 fis, clone BRSTN2008283. [AK124942]	ENSG00000259523.1	Exonic	chr15:30114834-30116284_F	0.000185047	0.00636885	1.09905
A_19_P00323454	Homo sapiens uncharacterized LOC644246 (LOC644246), non-coding RNA [NR_034172]	ENSG00000214401.4	Exonic	chr17:44270942-44274089_F	0.000200182	0.0067808	0.875033
A_19_P00318415	N/A	ENSG00000243220.1, ENSG00000231210.2	Exonic	chr7:116203648-116254874_R	0.000208837	0.0067872	1.11554
A_19_P00318727	Homo sapiens uncharacterized LOC339894 (LOC339894), non-coding RNA [NR_034007]	ENSG00000243629.1	Exonic	chr3:156799456-156840793_R	0.000203459	0.0067872	0.912623
A_19_P00319981	PREDICTED: Homo sapiens hypothetical LOC100506119, transcript variant 1 (LOC100506119), miscRNA [XR_108951]	ENSG00000233901.1	Exonic	chr9:132094579-132121817_F	0.00020315	0.0067872	1.15049
A_19_P00323360	lincRNA:chr5:86405094-86425344 forward strand	ENSG00000249061.1	nonExonic	chr5:86263138-86433529_F	0.000205501	0.0067872	1.10174
A_19_P00801188	lincRNA:chr18:53561177-53614202 forward strand	ENSG00000267327.1	nonExonic	chr18:53560269-53690753_F	0.000207071	0.0067872	0.921647
A_33_P3262391	N/A	ENSG00000259361.1	nonExonic	chr15:80555410-80634147_R	0.000208169	0.0067872	1.07111
A_19_P00325827	lincRNA:chr12:54361178-54362460 reverse strand	ENSG00000228630.1	nonExonic	chr12:54356092-54368740_R	0.000212515	0.00686038	1.08314
A_33_P3232930	Homo sapiens uncharacterized LOC100289178 (LOC100289178), non-coding RNA [NR_040077]	ENSG00000232284.3	Exonic	chr1:68297986-68668670_F	0.000215892	0.00692294	0.923782
A_19_P00317532	BROAD Institute lincRNA (XLOC_006237), lincRNA [TCONS_00013076]	ENSG00000224138.1	Exonic	chr7:126990182-126991577_F	0.000221388	0.00695998	0.923039
A_19_P00801666	lincRNA:chr6:36115572-36151897 reverse strand	ENSG00000246982.2	nonExonic	chr6:36114475-36164982_R	0.000220211	0.00695998	0.941302
A_33_P3265744	Homo sapiens prostaglandin E receptor 3 (subtype EP3) (PTGER3), transcript variant 5, mRNA [NM_198715]	ENSG00000269933.1	Exonic	chr1:71471537-71472185_R	0.000220884	0.00695998	0.8453
A_19_P00320663	PREDICTED: Homo sapiens cytokine receptor CRL2 (LOC100287290), mRNA [XM_002342405]	ENSG00000240207.1	Exonic	chr3:158450116-158501859_F	0.000223402	0.0069777	0.885551
A_19_P00318496	lincRNA:chr13:54698461-54706997 reverse strand	ENSG00000234787.1	Exonic	chr13:54689924-54707001_R	0.000229139	0.00699158	0.925708
A_19_P00319050	N/A	ENSG00000172965.7	Exonic	chr2:111965353-112252677_R	0.000227471	0.00699158	1.19696
A_19_P00323445	lincRNA:chr13:79987824-79996324 forward strand	ENSG00000227354.1	nonExonic	chr13:79980444-79997090_F	0.000229661	0.00699158	0.927027
A_32_P509677	Homo sapiens chromosome 20 open reading frame 203 (C20orf203), mRNA [NM_182584]	ENSG00000198547.3	Exonic	chr20:31220661-31239680_R	0.000227514	0.00699158	1.1072
A_33_P3392097	N/A	ENSG00000233757.2	Exonic	chr2:95873283-95881351_F	0.000232387	0.00703008	1.10625
A_33_P3889634	Homo sapiens uncharacterized LOC284798 (LOC284798), transcript variant 1, non-coding RNA [NR_027091]	ENSG00000230725.1	Exonic	chr20:25121425-25129894_R	0.000236522	0.00711044	0.934981
A_33_P3286761	Homo sapiens cDNA FLJ43706 fis, clone TESOP2001849. [AK125694]	ENSG00000205682.2	Exonic	chr4:62285964-62293939_R	0.00023961	0.00715854	0.924775
A_33_P3574055	Homo sapiens endogenous Bornavirus-like nucleoprotein 2 pseudogene (LOC100506710), non-coding RNA [NR_036592]	ENSG00000233137.2	Exonic	chr9:37079893-37090398_F	0.00024513	0.00727824	0.84562
A_19_P00327599	lincRNA:chr7:86962864-86972889 reverse strand	ENSG00000182165.12	nonExonic	chr7:86954541-86974831_R	0.000249664	0.00736739	0.915094
A_19_P00321598	Q2I700_9GAST (Q2I700) NADH dehydrogenase subunit 1, partial (7%) [THC2764903]	ENSG00000237525.2	Exonic	chr2:216397856-216578618_F	0.000257493	0.00742158	0.937315
A_19_P00322184	PREDICTED: Homo sapiens hypothetical LOC100506119, transcript variant 1 (LOC100506119), miscRNA [XR_108951]	ENSG00000233901.1	Exonic	chr9:132094579-132121817_F	0.000257548	0.00742158	1.17025
A_19_P00322705	Homo sapiens myocardial infarction associated transcript (non-protein coding) (MIAT), transcript variant 1, non-coding RNA [NR_003491]	ENSG00000225783.2	Exonic	chr22:27042392-27072438_F	0.000256658	0.00742158	0.916657
A_33_P3327123	N/A	ENSG00000257180.1, ENSG00000260411.2	Exonic	chr16:5289803-6826015_F	0.000258114	0.00742158	0.930591
A_33_P3617655	Homo sapiens uncharacterized LOC339442 (LOC339442), non-coding RNA [NR_038928]	ENSG00000237290.1	Exonic	chr1:38674706-38680439_R	0.000259215	0.00742158	1.08252
A_33_P3382296	Homo sapiens uncharacterized LOC100129662 (LOC100129662), non-coding RNA [NR_038405]	ENSG00000226031.1	Exonic	chrX:137793614-137798779_F	0.000267858	0.00762366	0.904107
A_19_P00322983	BROAD Institute lincRNA (XLOC_006037), lincRNA [TCONS_00012989]	ENSG00000263683.1	nonExonic	chr7:30589833-30591185_F	0.000272617	0.00771344	1.07375
A_19_P00329048	BROAD Institute lincRNA (XLOC_l2_014585), lincRNA [TCONS_l2_00028313]	ENSG00000253738.1	Exonic	chr8:92072137-92082417_R	0.00028268	0.0079514	0.875168
A_19_P00803456	lincRNA:chr6:170183025-170192075 forward strand	ENSG00000231690.2	nonExonic	chr6:170190417-170202969_F	0.000285007	0.00797025	1.08151
A_19_P00801032	lincRNA:chr3:16724921-16736321 reverse strand	ENSG00000229271.1	nonExonic	chr3:16729493-16738986_R	0.000287995	0.00800725	1.12841
A_19_P00330733	lincRNA:chr2:162097179-162111204 reverse strand	ENSG00000235724.2	nonExonic	chr2:162079296-162111179_R	0.000290099	0.00801029	0.927737
A_19_P00801519	lincRNA:chr12:48222833-48230658 forward strand	ENSG00000257488.1	nonExonic	chr12:48220637-48231681_F	0.000291435	0.00801029	0.924075
A_19_P00318562	lincRNA:chr7:112740717-112786095 forward strand	ENSG00000225457.1	Exonic	chr7:112740718-112786385_F	0.000304916	0.00816008	0.924392
A_19_P00322621	PREDICTED: Homo sapiens hypothetical LOC100506119, transcript variant 1 (LOC100506119), miscRNA [XR_108951]	ENSG00000233901.1	Exonic	chr9:132094579-132121817_F	0.000301135	0.00816008	1.10335
A_19_P00809982	lincRNA:chr5:36693543-36726143 reverse strand	ENSG00000250155.1	nonExonic	chr5:36666316-36725297_R	0.000304067	0.00816008	0.895995
A_23_P208880	Homo sapiens ubiquitin-like with PHD and ring finger domains 1 (UHRF1), transcript variant 2, mRNA [NM_013282]	ENSG00000034063.9	Exonic	chr19:4903092-4962165_F	0.000299974	0.00816008	1.41412
A_33_P3270767	RST23433 Athersys RAGE Library Homo sapiens cDNA, mRNA sequence [BG204039]	ENSG00000243550.2	Exonic	chr3:149983199-150005160_R	0.000305367	0.00816008	0.934158
A_33_P3274821	Homo sapiens uncharacterized LOC116437 (LOC116437), non-coding RNA [NR_026670]	ENSG00000204603.2	Exonic	chr12:131649556-131697476_F	0.00031177	0.00828515	1.09653
A_19_P00322733	BROAD Institute lincRNA (XLOC_l2_015585), lincRNA [TCONS_l2_00030733]	ENSG00000223546.2	Exonic	chrX:102024089-102140334_F	0.000315262	0.00833193	1.07954
A_23_P168165	Homo sapiens chromosome 6 open reading frame 208 (C6orf208), non-coding RNA [NR_026780]	ENSG00000231690.2	Exonic	chr6:170190417-170202969_F	0.000317686	0.00835012	1.09103
A_23_P501451	Homo sapiens SLX1 structure-specific endonuclease subunit homolog A (S. cerevisiae) (SLX1A), transcript variant 1, mRNA [NM_001014999]	ENSG00000260280.1	Exonic	chr16:29466412-29476283_F	0.000321924	0.00841551	1.2231
A_19_P00810730	lincRNA:chr22:29203850-29211650 forward strand	ENSG00000226471.2	nonExonic	chr22:29196671-29244547_F	0.000333937	0.00852274	0.924835
A_23_P359214	Homo sapiens uncharacterized LOC643650 (LOC643650), non-coding RNA [NR_033957]	ENSG00000223477.2	Exonic	chr10:47096454-47151848_R	0.000334885	0.00852274	1.19436
A_32_P189781	Homo sapiens chromosome 14 open reading frame 34 (C14orf34), transcript variant 1, non-coding RNA [NR_026796]	ENSG00000258791.2	Exonic	chr14:56247864-56263406_R	0.000332886	0.00852274	1.16102
A_33_P3213155	Homo sapiens TPTE pseudogene (psiTPTE22), non-coding RNA [NR_001591]	ENSG00000100181.16	Exonic	chr22:17082777-17179521_F	0.000333675	0.00852274	0.912914
A_33_P3358042	PREDICTED: Homo sapiens hypothetical protein LOC100127885 (LOC100127885), mRNA [XM_001721771]	ENSG00000270154.1	Exonic	chr8:12333971-12334631_F	0.000327858	0.00852274	0.899084
A_19_P00316377	lincRNA:chr6:29706225-29716785 reverse strand	ENSG00000214922.3	nonExonic	chr6:29694378-29716826_R	0.000342629	0.00867394	0.925343
A_23_P137103	Homo sapiens eukaryotic translation initiation factor 4A1 (EIF4A1), transcript variant 1, mRNA [NM_001416]	ENSG00000264772.1, ENSG00000265500.1	Exonic	chr17:7466604-7485342_F	0.000345046	0.00868937	1.17336
A_19_P00323307	lincRNA:chr6:147227807-147238032 reverse strand	ENSG00000233452.1	nonExonic	chr6:147163702-147525750_R	0.000347018	0.00869353	1.10281
A_24_P255233	Homo sapiens uncharacterized LOC100190938 (LOC100190938), transcript variant 2, non-coding RNA [NR_024462]	ENSG00000197291.4	Exonic	chr17:40905932-40913275_R	0.00035961	0.00895261	1.07742
A_32_P489	Homo sapiens uncharacterized LOC100132735 (LOC100132735), non-coding RNA [NR_038399]	ENSG00000231426.1	Exonic	chr6:140175987-140181288_F	0.000361082	0.00895261	0.933608
A_33_P3301884	Homo sapiens uncharacterized LOC116437 (LOC116437), non-coding RNA [NR_026670]	ENSG00000204603.2	Exonic	chr12:131649556-131697476_F	0.000374492	0.00923746	1.07049
A_19_P00317562	BROAD Institute lincRNA (XLOC_001512), lincRNA [TCONS_00002927]	ENSG00000235885.3	Exonic	chr2:67313578-67523207_F	0.000380043	0.00926041	1.09995
A_19_P00320542	lincRNA:chr15:39591539-39713152 reverse strand	ENSG00000259345.1	Exonic	chr15:39157523-39719396_R	0.00037821	0.00926041	1.09281
A_19_P00811959	lincRNA:chr7:115939389-115975339 reverse strand	ENSG00000243243.1, ENSG00000237813.3	nonExonic	chr7:115877983-116139519_R	0.000383123	0.00926041	1.13443
A_24_P153701	Homo sapiens tubulin tyrosine ligase (TTL), transcript variant TTL-T, non-coding RNA [NR_024505]	ENSG00000215483.4	nonExonic	chr13:41025131-41055143_R	0.000382186	0.00926041	1.08346
A_19_P00315502	RASH_MSVHA (P01115) Transforming protein p29 precursor [Contains: Transforming protein p21], partial (6%) [THC2657193]	ENSG00000223784.1	Exonic	chr10:6779344-6780988_F	0.000385453	0.00926632	1.24513
A_33_P3247589	Q8XVR8_RALSO (Q8XVR8) PROBABLE TRANSCRIPTION REGULATOR PROTEIN, partial (5%) [THC2731302]	ENSG00000255509.2	Exonic	chr17:35218935-35293960_R	0.000387221	0.00926632	0.933867
A_19_P00317913	Homo sapiens HLA-F antisense RNA 1 (non-protein coding) (HLA-F-AS1), transcript variant 2, non-coding RNA [NR_026973]	ENSG00000214922.3	Exonic	chr6:29694378-29716826_R	0.000389629	0.0092778	0.935032
A_19_P00331948	lincRNA:chr6:34244122-34253868 forward strand	ENSG00000225339.2	Exonic	chr6:34247456-34254545_F	0.000417399	0.00987447	0.922052
A_32_P213349	Q56A81_HUMAN (Q56A81) TBR1 protein (Fragment), partial (10%) [THC2691455]	ENSG00000224076.1	Exonic	chr2:162279170-162280088_R	0.000420845	0.00987447	0.896584
A_33_P3325097	N/A	ENSG00000257703.1	Exonic	chr12:103474728-103572453_R	0.000420052	0.00987447	0.936654
A_19_P00322365	lincRNA:chr11:65195730-65196514 forward strand	ENSG00000245532.3	Exonic	chr11:65190245-65213011_F	0.000423327	0.00988449	1.10704
A_19_P00316609	lincRNA:chr15:39468955-39472228 reverse strand	ENSG00000259345.1	nonExonic	chr15:39157523-39719396_R	0.000425461	0.00988632	0.93159
A_33_P3298970	Homo sapiens cDNA FLJ45311 fis, clone BRHIP3004786. [AK127244]	ENSG00000231918.1	Exonic	chr2:51259739-52635055_F	0.000437041	0.0101066	0.94453
A_19_P00318444	Q37NU8_RHOPA (Q37NU8) Binding-protein-dependent transport systems inner membrane component:Substrate-binding region of ABC-type glycine betaine transport system, partial (5%) [THC2651204]	ENSG00000239921.2	Exonic	chr3:127199533-127255655_R	0.000442113	0.0101265	1.07521
A_19_P00322442	PREDICTED: Homo sapiens hypothetical LOC100506119, transcript variant 1 (LOC100506119), miscRNA [XR_108951]	ENSG00000233901.1	Exonic	chr9:132094579-132121817_F	0.000440297	0.0101265	1.10917
A_33_P3324745	N/A	ENSG00000235724.2	Exonic	chr2:162079296-162111179_R	0.000448826	0.0101658	1.05436
A_33_P3360007	N/A	ENSG00000234229.2	nonExonic	chr9:109378339-109464943_F	0.000449912	0.0101658	0.917309
A_33_P3625314	Homo sapiens uncharacterized LOC440704 (LOC440704), non-coding RNA [NR_033922]	ENSG00000231175.1	Exonic	chr1:190594020-190770788_F	0.000450168	0.0101658	0.908352
A_19_P00809175	lincRNA:chrX:11053954-11091179 reverse strand	ENSG00000234129.2	nonExonic	chrX:10988011-11129234_R	0.000455145	0.0101941	0.919225
A_33_P3397061	Homo sapiens long intergenic non-protein coding RNA 51 (LINC00051), non-coding RNA [NR_024378]	ENSG00000254008.1	Exonic	chr8:143279717-143290364_F	0.000455663	0.0101941	1.07785
A_19_P00322116	lincRNA:chrX:53123329-53152957 forward strand	ENSG00000232593.1	nonExonic	chrX:53123339-53171889_F	0.000463791	0.0102332	1.07287
A_19_P00326778	lincRNA:chr10:31600144-31607418 reverse strand	ENSG00000237036.3	nonExonic	chr10:31596646-31608810_R	0.000461556	0.0102332	0.935847
A_33_P3220056	Homo sapiens cDNA FLJ25144 fis, clone CBR07272. [AK057873]	ENSG00000226816.2	Exonic	chr7:23245632-23247664_F	0.000461939	0.0102332	1.07977
A_19_P00328920	lincRNA:chr12:65991133-66071408 reverse strand	ENSG00000250748.2	nonExonic	chr12:65860600-66036152_R	0.000469324	0.0102508	0.943158
A_19_P00809076	Homo sapiens uncharacterized LOC644246 (LOC644246), non-coding RNA [NR_034172]	ENSG00000214401.4	Exonic	chr17:44270942-44274089_F	0.000473115	0.0102508	0.831443
A_24_P84880	Homo sapiens actin pseudogene (LOC148709), non-coding RNA [NR_002929]	ENSG00000234996.3	Exonic	chr1:202830882-202844369_F	0.00047055	0.0102508	1.20131
A_33_P3309849	N/A	ENSG00000264015.1	nonExonic	chr18:75133575-75272719_F	0.000472989	0.0102508	1.20506
A_33_P3328184	N/A	ENSG00000251314.2	Exonic	chr5:95297705-95966789_F	0.000475382	0.0102538	0.948386
A_24_P352116	Homo sapiens small nucleolar RNA host gene 7 (non-protein coding) (SNHG7), transcript variant 1, non-coding RNA [NR_003672]	ENSG00000233016.1	Exonic	chr9:139615818-139622636_R	0.000484619	0.0103447	1.14613
A_33_P3282740	N/A	ENSG00000236943.1	Exonic	chr1:144456138-144521970_R	0.000486053	0.0103447	0.834087
A_33_P3677050	Homo sapiens uncharacterized LOC400957 (FLJ16341), non-coding RNA [NR_033980]	ENSG00000228414.2	Exonic	chr2:61052267-61108449_R	0.000485475	0.0103447	1.07745
A_19_P00318638	BROAD Institute lincRNA (XLOC_l2_008434), lincRNA [TCONS_l2_00016080]	ENSG00000235770.1	Exonic	chr2:216476286-216708445_R	0.00048828	0.0103464	0.927009
A_19_P00317871	Homo sapiens Pvt1 oncogene (non-protein coding) (PVT1), non-coding RNA [NR_003367]	ENSG00000249859.2	Exonic	chr8:128806779-129113499_F	0.000495449	0.0104522	1.13282
A_23_P82795	Homo sapiens long intergenic non-protein coding RNA 208 (LINC00208), non-coding RNA [NR_040035]	ENSG00000170983.3	Exonic	chr8:11433822-11438851_F	0.000500306	0.0105011	0.929295
A_33_P3348559	Homo sapiens cDNA clone IMAGE:5303925. [BC039440]	ENSG00000260253.1	Exonic	chr8:29209937-29210687_R	0.000505133	0.0105011	0.926544
A_33_P3353125	Homo sapiens, clone IMAGE:4337652, mRNA. [BC018676]	ENSG00000248092.2	nonExonic	chr5:43575425-43603332_R	0.00050255	0.0105011	1.23356
A_33_P3362952	Homo sapiens cDNA FLJ43993 fis, clone TESTI4020102. [AK125981]	ENSG00000214719.5	Exonic	chr17:28903482-28999807_F	0.000506497	0.0105011	0.917169
A_19_P00324470	Homo sapiens MIR143 host gene (non-protein coding) (MIR143HG), non-coding RNA [NR_027180]	ENSG00000269936.1	Exonic	chr5:148809849-148812397_F	0.000509704	0.0105066	0.604823
A_24_P287233	Homo sapiens ADP-ribosylation-like factor 6 interacting protein 4 (ARL6IP4), transcript variant 4, mRNA [NM_001002252]	ENSG00000256028.2	Exonic	chr12:123459867-123467454_F	0.000513316	0.0105066	0.914274
A_32_P114003	Homo sapiens uncharacterized LOC100192378 (LOC100192378), non-coding RNA [NR_024360]	ENSG00000253661.1	Exonic	chr8:77403435-77595513_R	0.000511373	0.0105066	0.917011
A_33_P3406796	Q9NP08_HUMAN (Q9NP08) H6 homeodomain protein, partial (6%) [THC2659841]	ENSG00000249082.1	Exonic	chr5:134374528-134375737_R	0.000529444	0.0107908	1.47291
A_19_P00320708	Homo sapiens uncharacterized LOC401320 (LOC401320), non-coding RNA [NR_038889]	ENSG00000196295.6, ENSG00000234133.2	Exonic	chr7:30555925-30634425_R	0.000538598	0.0108554	0.855025
A_19_P00322354	Homo sapiens MAGI2 antisense RNA 3 (non-protein coding) (MAGI2-AS3), transcript variant 1, non-coding RNA [NR_038343]	ENSG00000234456.2	Exonic	chr7:79082198-79100524_F	0.000535424	0.0108554	0.940432
A_33_P3296427	Homo sapiens uncharacterized LOC339535 (LOC339535), non-coding RNA [NR_015407]	ENSG00000215808.2	Exonic	chr1:238643684-238649323_R	0.000539384	0.0108554	0.912368
A_19_P00320371	PREDICTED: Homo sapiens hypothetical LOC100506694, transcript variant 3 (LOC100506694), miscRNA [XR_132650]	ENSG00000267575.1	Exonic	chr19:28284371-28475892_F	0.000545284	0.0108831	0.8662
A_33_P3275226	zt60a09.r1 Soares_testis_NHT Homo sapiens cDNA clone IMAGE:726712 5', mRNA sequence [AA401793]	ENSG00000234663.1	Exonic	chr2:181966659-182264286_F	0.000543513	0.0108831	1.09185
A_33_P3220105	Homo sapiens uncharacterized LOC644246 (LOC644246), non-coding RNA [NR_034172]	ENSG00000214401.4	Exonic	chr17:44270942-44274089_F	0.000547801	0.0108881	0.914052
A_33_P3250899	DA759359 NT2RP8 Homo sapiens cDNA clone NT2RP8007706 5', mRNA sequence [DA759359]	ENSG00000256879.1	Exonic	chr12:20514666-20523196_R	0.00055387	0.0109481	0.927216
A_33_P3416127	Homo sapiens cDNA FLJ36480 fis, clone THYMU2017449. [AK093799]	ENSG00000267861.1	Exonic	chr19:52094163-52095761_F	0.000555374	0.0109481	0.937501
A_19_P00804343	lincRNA:chr4:15135577-15211177 reverse strand	ENSG00000249252.1	nonExonic	chr4:15006566-15429538_R	0.000558515	0.0109651	0.923721
A_19_P00328681	lincRNA:chr7:29585850-29601745 reverse strand	ENSG00000223813.1	nonExonic	chr7:29554385-29603286_R	0.000565101	0.0110493	0.947765
A_19_P00322508	lincRNA:chr14:32395006-32399352 reverse strand	ENSG00000257472.1	Exonic	chr14:32395007-32399352_R	0.000572576	0.0111502	0.945646
A_19_P00317054	Q8SQ10_MACNE (Q8SQ10) Pancreatic ribonuclease, partial (11%) [THC2665784]	ENSG00000228956.3	Exonic	chr3:18486516-18959184_F	0.000578362	0.0112174	0.908589
A_19_P00326144	lincRNA:chr14:100693122-100704538 reverse strand	ENSG00000258982.1, ENSG00000258522.1	nonExonic	chr14:100657423-100715854_R	0.000582782	0.0112577	0.949496
A_23_P254558	Homo sapiens blepharophimosis, epicanthus inversus and ptosis, candidate 1 (non-protein coding) (BPESC1), non-coding RNA [NR_026783]	ENSG00000232416.2	Exonic	chr3:138823027-138844009_F	0.000587809	0.0113094	0.914864
A_19_P00322321	BROAD Institute lincRNA (XLOC_l2_013314), lincRNA [TCONS_l2_00027075]	ENSG00000214870.4	Exonic	chr7:26438213-26538594_F	0.000597123	0.0113975	0.920611
A_23_P157465	Homo sapiens UBX domain protein 8 (UBXN8), mRNA [NM_005671]	ENSG00000104691.10	Exonic	chr8:30589764-30624522_F	0.000594894	0.0113975	1.22792
A_19_P00317416	lincRNA:chr15:25287981-25296366 forward strand	ENSG00000224078.5	Exonic	chr15:25224704-25664609_F	0.000600777	0.0114219	0.922069
A_19_P00319872	Homo sapiens uncharacterized LOC100505474 (LOC100505474), non-coding RNA [NR_040025]	ENSG00000267712.1, ENSG00000206129.3	Exonic	chr18:53670844-53858493_R	0.000609457	0.0115413	0.944928
A_24_P366787	Homo sapiens uncharacterized LOC440556 (FLJ42875), transcript variant 2, non-coding RNA [NR_024371]	ENSG00000177133.5	Exonic	chr1:2976179-2985001_R	0.000612162	0.0115471	0.909164
A_19_P00802970	lincRNA:chr1:71522237-71527912 forward strand	ENSG00000235079.1	Exonic	chr1:71514538-71532867_F	0.000626229	0.0115852	0.918982
A_19_P00806527	lincRNA:chr12:42124608-42311008 reverse strand	ENSG00000257239.1	nonExonic	chr12:42223700-42326394_R	0.000620615	0.0115852	1.06
A_32_P179138	Homo sapiens guanylate cyclase 1, soluble, alpha 3 (GUCY1A3), transcript variant 3, mRNA [NM_001130683]	ENSG00000260244.1	Exonic	chr4:156655600-156658214_F	0.000622255	0.0115852	0.809436
A_32_P703	Homo sapiens uncharacterized LOC646626 (LOC646626), non-coding RNA [NR_045484]	ENSG00000223653.1	nonExonic	chr1:85742398-85913807_F	0.000625787	0.0115852	1.18106
A_33_P3397955	Homo sapiens ITPK1 antisense RNA 1 (non-protein coding) (ITPK1-AS1), non-coding RNA [NR_002808]	ENSG00000258730.1	Exonic	chr14:93533797-93538497_F	0.000618863	0.0115852	0.947477
A_19_P00810815	lincRNA:chr8:107613724-107623124 reverse strand	ENSG00000253582.1	nonExonic	chr8:107532702-107669776_R	0.000630421	0.0116181	1.05805
A_33_P3258383	N/A	ENSG00000255435.2	Exonic	chr11:118382626-118401809_R	0.000648589	0.0118171	0.877265
A_33_P3276237	N/A	ENSG00000255989.1	Exonic	chr2:74213653-74220867_F	0.000644588	0.0118171	1.09328
A_33_P3519424	Homo sapiens cDNA FLJ32573 fis, clone SPLEN2000210. [AK057135]	ENSG00000228203.1	Exonic	chr2:7052408-7058813_R	0.000646311	0.0118171	0.944742
A_19_P00330206	lincRNA:chr6:44006347-44033347 reverse strand	ENSG00000237686.1	nonExonic	chr6:43963460-44042389_R	0.000663712	0.0120216	1.15933
A_33_P3531373	Homo sapiens hypothetical protein LOC340340, mRNA (cDNA clone IMAGE:5269834). [BC040593]	ENSG00000228742.5	Exonic	chr7:106415457-106436010_F	0.00066481	0.0120216	1.12045
A_32_P115050	Homo sapiens uncharacterized LOC646576 (LOC646576), non-coding RNA [NR_037595]	ENSG00000248890.1	Exonic	chr4:145564074-145582509_R	0.000668437	0.0120419	0.929919
A_19_P00316306	lincRNA:chr18:39101339-39212100 reverse strand	ENSG00000267313.2	Exonic	chr18:39047395-39212149_R	0.000675929	0.0120894	0.92219
A_19_P00317376	lincRNA:chr3:6549516-6766233 forward strand	ENSG00000189229.10	nonExonic	chr3:6532166-6777816_F	0.000681129	0.0120894	0.922233
A_19_P00803272	lincRNA:chr3:149784985-149796785 forward strand	ENSG00000243944.1	nonExonic	chr3:149757001-149931513_F	0.000679049	0.0120894	1.12104
A_33_P3619819	Homo sapiens cDNA FLJ42959 fis, clone BRSTN2010923. [AK124949]	ENSG00000246174.3	Exonic	chr11:77850817-77886369_F	0.000677775	0.0120894	1.09604
A_33_P3274462	Homo sapiens uncharacterized LOC643714 (LOC643714), non-coding RNA [NR_033920]	ENSG00000249231.3	Exonic	chr16:52586002-52686017_R	0.000690946	0.0122186	0.928731
A_19_P00315518	BROAD Institute lincRNA (XLOC_005810), lincRNA [TCONS_00011543]	ENSG00000230943.1	Exonic	chr6:113944737-113971276_R	0.000705229	0.0123801	1.12196
A_33_P3280930	Homo sapiens small nucleolar RNA host gene 6 (non-protein coding) (SNHG6), non-coding RNA [NR_002599]	ENSG00000245910.3	Exonic	chr8:67833919-67838633_R	0.000704553	0.0123801	0.880919
A_33_P3255434	Homo sapiens maternally expressed 3 (non-protein coding) (MEG3), transcript variant 3, non-coding RNA [NR_003531]	ENSG00000214548.8	Exonic	chr14:101245747-101327368_F	0.000709261	0.0124056	0.638192
A_33_P3240647	Homo sapiens chromosome 21 open reading frame 2 (C21orf2), mRNA [NM_004928]	ENSG00000241728.1	Exonic	chr21:45748827-45750104_R	0.000714288	0.0124166	0.834595
A_33_P3406886	Homo sapiens long intergenic non-protein coding RNA 478 (LINC00478), transcript variant 1, non-coding RNA [NR_027790]	ENSG00000215386.6	Exonic	chr21:17442842-17999716_F	0.000715051	0.0124166	0.889589
A_19_P00315541	PREDICTED: Homo sapiens hypothetical LOC100507428 (LOC100507428), miscRNA [XR_133032]	ENSG00000234787.1	Exonic	chr13:54689924-54707001_R	0.000725889	0.0125594	0.928024
A_19_P00322629	Homo sapiens uncharacterized LOC100505718 (LOC100505718), non-coding RNA [NR_039986]	ENSG00000253658.1	Exonic	chr8:69824038-70016425_R	0.000732731	0.0125956	0.94111
A_33_P3330906	PREDICTED: Homo sapiens family with sequence similarity 87, member A (FAM87A), miscRNA [XR_110087]	ENSG00000182366.4	Exonic	chr8:325931-333174_R	0.000735227	0.0125956	0.930337
A_33_P3601163	Homo sapiens uncharacterized LOC147727 (LOC147727), non-coding RNA [NR_024333]	ENSG00000267100.1	Exonic	chr19:10762538-10764520_R	0.000735832	0.0125956	0.851382
A_33_P3744415	Homo sapiens cDNA FLJ30604 fis, clone CD34C2000152. [AK055166]	ENSG00000236700.1	Exonic	chr6:134758854-134825719_F	0.000739594	0.0126151	1.07247
A_24_P492083	AF150244 Human mRNA from cd34+ stem cells Homo sapiens cDNA clone CBFBBE12, mRNA sequence [AF150244]	ENSG00000259004.1	Exonic	chr14:101587193-101589879_F	0.000787492	0.0133846	1.07104
A_24_P475864	Homo sapiens RNA polymerase I transcription factor homolog (S. cerevisiae) pseudogene 2 (RRN3P2), non-coding RNA [NR_003369]	ENSG00000260517.1	nonExonic	chr16:29127448-29229181_F	0.000790568	0.0133895	0.902967
A_33_P3240249	Homo sapiens cDNA FLJ43724 fis, clone TESOP2007688. [AK125712]	ENSG00000262681.2	Exonic	chr17:19622372-19625741_F	0.000822323	0.0138785	1.05911
A_19_P00320067	N/A	ENSG00000223764.1	Exonic	chr1:852250-855072_R	0.000834745	0.0139627	0.697465
A_24_P822931	Homo sapiens uncharacterized LOC100329135 (LOC100329135), transcript variant 1, mRNA [NM_001195576]	ENSG00000204025.2	Exonic	chrX:111125125-111147218_F	0.000831279	0.0139627	1.06543
A_33_P3375785	BX417179 Homo sapiens PLACENTA Homo sapiens cDNA clone CS0DE005YN07 5-PRIME, mRNA sequence [BX417179]	ENSG00000228504.1	Exonic	chr1:95776484-95783819_R	0.000836021	0.0139627	1.08125
A_19_P00812474	lincRNA:chr20:57391455-57403780 reverse strand	ENSG00000235590.3	nonExonic	chr20:57393974-57425958_R	0.000856997	0.0142143	0.917809
A_33_P3565133	Homo sapiens uncharacterized LOC400238 (LOC400238), non-coding RNA [NR_033986]	ENSG00000233208.1	Exonic	chr14:90921574-90925249_F	0.000854059	0.0142143	1.1062
A_33_P3326662	Homo sapiens cDNA FLJ42244 fis, clone TKIDN2005934. [AK124238]	ENSG00000233899.1	Exonic	chr22:39532704-39537189_R	0.000877599	0.014506	1.05181
A_19_P00813069	lincRNA:chr3:177832281-178039381 reverse strand	ENSG00000223930.1	nonExonic	chr3:177919838-178103205_R	0.000884946	0.0145774	1.06083
A_32_P113812	PREDICTED: Homo sapiens hypothetical LOC100652798 (LOC100652798), miscRNA [XR_132880]	ENSG00000237605.1	Exonic	chr1:206807994-206808967_R	0.000898945	0.0147574	1.10672
A_19_P00316023	lincRNA:chr18:53717309-53763483 forward strand	ENSG00000267057.1	Exonic	chr18:53709366-53763550_F	0.000909521	0.0147797	0.919916
A_19_P00318846	lincRNA:chr10:4284540-4284771 reverse strand	ENSG00000233117.1	nonExonic	chr10:4277752-4285981_R	0.000908188	0.0147797	1.08041
A_19_P00812135	BROAD Institute lincRNA (XLOC_000670), lincRNA [TCONS_00002277]	ENSG00000223764.1	Exonic	chr1:852250-855072_R	0.000905363	0.0147797	0.867744
A_33_P3285585	PREDICTED: Homo sapiens hypothetical LOC400511 (FLJ45256), miscRNA [XR_109271]	ENSG00000224310.1	Exonic	chr16:24672743-24682383_R	0.000921066	0.0149169	1.10343
A_24_P298716	Homo sapiens family with sequence similarity 197, Y-linked, member 2, pseudogene (FAM197Y2P), non-coding RNA [NR_001553]	ENSG00000225560.2	Exonic	chrY:9185120-9193010_R	0.000929935	0.01501	0.924501
A_33_P3283038	Homo sapiens uncharacterized LOC100129427 (LOC100129427), non-coding RNA [NR_033845]	ENSG00000226122.1	Exonic	chr7:50599457-50611161_F	0.000940295	0.0151265	1.08299
A_19_P00331316	lincRNA:chr7:45019225-45026731 reverse strand	ENSG00000232956.3	nonExonic	chr7:45022622-45026560_R	0.000945421	0.0151583	1.15573
A_33_P3316671	N/A	ENSG00000224746.1	nonExonic	chr7:135611203-135617629_F	0.000957624	0.0153029	1.0794
A_19_P00320831	lincRNA:chr11:130735003-130735347 reverse strand	ENSG00000254842.2	nonExonic	chr11:130714086-130735456_R	0.000961831	0.0153192	1.048
A_19_P00322839	PREDICTED: Homo sapiens hypothetical LOC100506119, transcript variant 1 (LOC100506119), miscRNA [XR_108951]	ENSG00000233901.1	Exonic	chr9:132094579-132121817_F	0.000969828	0.015345	1.10924
A_19_P00804780	lincRNA:chr19:21738810-21785185 reverse strand	ENSG00000268081.1	nonExonic	chr19:21737442-21752039_R	0.000968992	0.015345	1.10326
A_33_P3287907	Homo sapiens uncharacterized LOC728723 (LOC728723), non-coding RNA [NR_024398]	ENSG00000250802.2	Exonic	chr5:76382565-76462734_F	0.00098899	0.0155969	0.917445
A_24_P760960	Homo sapiens Skint-like, pseudogene (SKINTL), non-coding RNA [NR_026749]	ENSG00000215889.4	Exonic	chr1:48567387-48627543_R	0.000992777	0.0156054	0.938641
A_33_P3305805	PREDICTED: Homo sapiens hypothetical LOC100507465 (LOC100507465), miscRNA [XR_108987]	ENSG00000225376.1	Exonic	chr9:104230721-104243784_F	0.00102597	0.0160746	0.930672
A_23_P2223	Homo sapiens myosin, light chain 6B, alkali, smooth muscle and non-muscle (MYL6B), transcript variant 2, mRNA [NM_002475]	ENSG00000257309.1	Exonic	chr12:56551234-56553431_F	0.00103214	0.0161188	0.911331
A_19_P00317900	lincRNA:chr8:129002837-129008911 forward strand	ENSG00000249859.2	nonExonic	chr8:128806779-129113499_F	0.00104555	0.0161707	1.07098
A_24_P935345	NINP6167Uncharacterized protein [Source:UniProtKB/TrEMBL;Acc:Q6UXV6] [ENST00000378432]	ENSG00000205041.1	Exonic	chr19:40779396-40781386_R	0.0010405	0.0161707	0.919013
A_32_P63562	PREDICTED: Homo sapiens hypothetical LOC100132240 (LOC100132240), miscRNA [XR_132800]	ENSG00000230439.2	Exonic	chr1:94218480-94241000_R	0.00104447	0.0161707	0.931717
A_33_P3376541	Homo sapiens uncharacterized LOC285033 (LOC285033), mRNA [NM_001037228]	ENSG00000204685.5	Exonic	chr2:96874154-96908359_F	0.00105253	0.0162265	0.922245
A_33_P3251547	Homo sapiens cDNA clone IMAGE:5263963. [BC035135]	ENSG00000259826.1	Exonic	chr7:39987121-39989354_R	0.00109281	0.0167937	0.909613
A_19_P00322609	lincRNA:chr15:25345633-25349116 forward strand	ENSG00000224078.5	nonExonic	chr15:25224704-25664609_F	0.00110457	0.0168261	0.947298
A_19_P00326739	lincRNA:chr11:94638627-94653227 reverse strand	ENSG00000256469.1	nonExonic	chr11:94607217-94658686_R	0.00110541	0.0168261	1.0903
A_19_P00802429	lincRNA:chr1:142653227-142663402 forward strand	ENSG00000230880.1	nonExonic	chr1:142618766-142729975_F	0.00110031	0.0168261	0.937025
A_33_P3378435	Q6SPE9_RABIT (Q6SPE9) Atherin, partial (6%) [THC2503633]	ENSG00000256092.2	Exonic	chr12:123848415-123850660_F	0.001111	0.0168578	1.08981
A_19_P00322188	Q81CU5_BACCR (Q81CU5) Myo-inositol-1-phosphate synthase , partial (9%) [THC2654966]	ENSG00000253301.1	Exonic	chr8:58055248-58152857_F	0.00112886	0.0170749	0.943729
A_24_P677642	Homo sapiens FAM21B pseudogene (FLJ31813), non-coding RNA [NR_038275]	ENSG00000235618.2	Exonic	chr10:51780942-51827563_R	0.00113752	0.017152	1.09781
A_23_P139725	Uncharacterized protein [Source:UniProtKB/TrEMBL;Acc:E9PHJ9] [ENST00000407384]	ENSG00000219410.3	Exonic	chr12:6772426-6781235_F	0.00114655	0.0172301	0.913931
A_32_P206839	Homo sapiens uncharacterized LOC100288911 (LOC100288911), non-coding RNA [NR_037631]	ENSG00000260025.1	Exonic	chr2:36581892-36582257_R	0.00114987	0.0172301	0.820102
A_19_P00320749	Homo sapiens Pvt1 oncogene (non-protein coding) (PVT1), non-coding RNA [NR_003367]	ENSG00000249859.2	Exonic	chr8:128806779-129113499_F	0.00115568	0.0172634	0.92884
A_33_P3798268	Homo sapiens uncharacterized LOC285370 (LOC285370), non-coding RNA [NR_027102]	ENSG00000226567.1	Exonic	chr3:10801169-10805877_R	0.00116481	0.0173459	0.925867
A_19_P00322220	Homo sapiens uncharacterized LOC388796 (LOC388796), transcript variant 2, non-coding RNA [NR_027241]	ENSG00000196756.6	Exonic	chr20:37049235-37063996_R	0.00117478	0.0174403	1.10697
A_33_P3645079	Homo sapiens uncharacterized LOC100133311 (LOC100133311), transcript variant 1, non-coding RNA [NR_038831]	ENSG00000254369.2	Exonic	chr7:27169596-27195542_F	0.00119187	0.0176396	0.927988
A_33_P3305973	N/A	ENSG00000249753.2	nonExonic	chr12:64017568-64189498_R	0.00120346	0.0177022	1.08049
A_33_P3348214	N/A	ENSG00000258416.1	Exonic	chr14:80359423-80440512_R	0.00119991	0.0177022	1.05404
A_19_P00319822	Q952V6_9SMEG (Q952V6) Cytochrome b (Fragment), partial (5%) [THC2780555]	ENSG00000249631.1	Exonic	chr4:11627338-11815582_F	0.00121039	0.0177499	0.909929
A_19_P00331524	lincRNA:chr15:82150345-82160445 reverse strand	ENSG00000259692.1	nonExonic	chr15:81952823-82163466_R	0.00125429	0.0183141	0.939976
A_23_P74330	Homo sapiens uncharacterized LOC79100 (MGC4473), non-coding RNA [NR_024160]	ENSG00000225826.1	Exonic	chr1:168756177-168762124_F	0.00125648	0.0183141	1.09309
A_19_P00805882	lincRNA:chr14:101292196-101327355 forward strand	ENSG00000214548.8	Exonic	chr14:101245747-101327368_F	0.00129208	0.0187613	0.926397
A_33_P3331996	PREDICTED: Homo sapiens hypothetical protein LOC100509860 (LOC100509860), mRNA [XM_003119816]	ENSG00000233895.1	nonExonic	chr20:19738352-19790319_F	0.00129496	0.0187613	1.07252
A_19_P00315662	lincRNA:chr3:156478565-156479234 reverse strand	ENSG00000240875.1	nonExonic	chr3:156465135-156534851_R	0.00131152	0.0189341	0.889971
A_33_P3889179	Homo sapiens uncharacterized LOC285401 (LOC285401), non-coding RNA [NR_027104]	ENSG00000244342.1	Exonic	chr3:62936105-63110738_F	0.00131476	0.0189341	1.08404
A_19_P00319296	lincRNA:chr2:208125168-208135414 forward strand	ENSG00000225064.1	Exonic	chr2:208125169-208135414_F	0.00132193	0.0189806	1.07698
A_19_P00806053	lincRNA:chr8:6516692-6533242 reverse strand	ENSG00000249898.3	nonExonic	chr8:6475996-6565730_R	0.00132656	0.0189903	1.13145
A_19_P00804347	lincRNA:chr12:5377839-5428564 forward strand	ENSG00000256417.1	nonExonic	chr12:5399646-5492819_F	0.00134108	0.0191067	1.06587
A_33_P3279311	N/A	ENSG00000227757.1	Exonic	chr21:34285957-34443410_R	0.00134263	0.0191067	1.06261
A_33_P3253465	Homo sapiens cDNA FLJ42901 fis, clone BRHIP3011241. [AK124891]	ENSG00000255571.2	nonExonic	chr15:89904810-89939471_F	0.00135226	0.019187	1.10892
A_24_P145019	Homo sapiens uncharacterized LOC100129858 (LOC100129858), non-coding RNA [NR_033939]	ENSG00000196951.5	Exonic	chr4:141204880-141294514_R	0.00137502	0.0194525	0.939831
A_19_P00317793	Homo sapiens uncharacterized LOC388796 (LOC388796), transcript variant 2, non-coding RNA [NR_027241]	ENSG00000196756.6	Exonic	chr20:37049235-37063996_R	0.00138423	0.0194954	1.10493
A_19_P00322142	lincRNA:chr13:54701000-54707001 reverse strand	ENSG00000234787.1	Exonic	chr13:54689924-54707001_R	0.00138616	0.0194954	0.94532
A_33_P3410232	Homo sapiens lymphocyte antigen 6 complex, locus G6E (pseudogene) (LY6G6E), transcript variant 1, non-coding RNA [NR_024541]	ENSG00000204422.7	Exonic	chr6:31654739-31681849_R	0.0014051	0.0197042	0.928542
A_19_P00316231	GB	ENSG00000248131.1	Exonic	chr5:12574969-12804475_F	0.00144363	0.0197274	1.09442
A_19_P00317006	lincRNA:chr22:28103577-28105929 forward strand	ENSG00000231495.1	Exonic	chr22:28103578-28105929_F	0.00143342	0.0197274	0.935904
A_19_P00319906	lincRNA:chr2:201642757-201658962 reverse strand	ENSG00000230408.3	nonExonic	chr2:201645218-201676893_R	0.00141316	0.0197274	0.93072
A_19_P00331182	lincRNA:chr18:37074477-37375327 reverse strand	ENSG00000267374.1	nonExonic	chr18:36786888-37380282_R	0.0014487	0.0197274	1.12698
A_19_P00806828	lincRNA:chr5:88390860-88394207 forward strand	ENSG00000248309.1	nonExonic	chr5:88179145-88762215_F	0.0014446	0.0197274	0.940661
A_19_P00812949	lincRNA:chr3:151785035-151930060 reverse strand	ENSG00000239941.1	nonExonic	chr3:151835962-151869513_R	0.0014454	0.0197274	0.909856
A_24_P497318	Homo sapiens clone 23963 mRNA sequence. [AF007131]	ENSG00000259577.1	Exonic	chr15:52472290-52498071_F	0.00145598	0.0197274	0.914446
A_32_P320835	HCG1987623LOC651900 protein [Source:UniProtKB/TrEMBL;Acc:Q96JS6] [ENST00000397549]	ENSG00000214105.2	Exonic	chr17:77681075-77686081_F	0.00145111	0.0197274	0.923002
A_33_P3265404	Homo sapiens uncharacterized LOC340094 (LOC340094), non-coding RNA [NR_026994]	ENSG00000215231.3	Exonic	chr5:5034472-5070117_F	0.00145289	0.0197274	0.927506
A_33_P3269678	Homo sapiens uncharacterized LOC541471 (LOC541471), transcript variant 1, non-coding RNA [NR_015395]	ENSG00000172965.7	nonExonic	chr2:111965353-112252677_R	0.00145057	0.0197274	1.2743
A_33_P3309859	N/A	ENSG00000229334.1	Exonic	chr3:194353652-194366130_F	0.00142527	0.0197274	1.10959
A_33_P3363510	Homo sapiens cDNA FLJ44088 fis, clone TESTI4041519. [AK126076]	ENSG00000261250.1	Exonic	chr1:179512336-179518057_R	0.00145447	0.0197274	0.926456
A_19_P00318453	lincRNA:chr15:95823981-95827478 reverse strand	ENSG00000248441.2	nonExonic	chr15:95819690-95870358_R	0.00147085	0.019873	0.953056
A_33_P3312034	N/A	ENSG00000232591.1	Exonic	chr10:7487520-7513904_R	0.00148422	0.0199975	1.0646
A_33_P3350744	N/A	ENSG00000244558.1	nonExonic	chr20:43323533-43374662_R	0.00149896	0.0201397	1.09114
A_33_P3323975	N/A	ENSG00000237037.4	nonExonic	chr22:42486937-42533614_F	0.00150812	0.0202062	0.923249
A_19_P00323965	lincRNA:chr3:156477781-156539131 reverse strand	ENSG00000240875.1	nonExonic	chr3:156465135-156534851_R	0.00152122	0.0202689	1.05686
A_24_P693461	Homo sapiens surfactant associated 3 (SFTA3), mRNA [NM_001101341]	ENSG00000257520.1	Exonic	chr14:36942412-36988726_R	0.00152117	0.0202689	1.05599
A_33_P3384835	PREDICTED: Homo sapiens hypothetical LOC100505719, transcript variant 3 (LOC100505719), miscRNA [XR_110561]	ENSG00000249249.1	Exonic	chr5:114937754-114956356_F	0.00157461	0.0209223	0.808768
A_33_P3324114	Homo sapiens LSAMP antisense RNA 3 (non-protein coding) (LSAMP-AS3), non-coding RNA [NR_015391]	ENSG00000243197.2	Exonic	chr3:116428253-116442428_F	0.0015925	0.0211018	0.936784
A_19_P00319066	lincRNA:chr8:122966846-123139423 reverse strand	ENSG00000254303.1	Exonic	chr8:122966879-123139423_R	0.00161126	0.0212916	1.07336
A_33_P3340105	Homo sapiens brain abundant, membrane attached signal protein 1 pseudogene 1 (BASP1P1), non-coding RNA [NR_033774]	ENSG00000262619.1	nonExonic	chr13:23468795-23490508_R	0.00161654	0.0213029	1.39028
A_19_P00321817	lincRNA:chr18:39101310-39212201 reverse strand	ENSG00000267313.2	Exonic	chr18:39047395-39212149_R	0.00164932	0.0216755	0.942608
A_19_P00324378	lincRNA:chr7:104616164-104653087 reverse strand	ENSG00000228393.3	nonExonic	chr7:104590762-104653491_R	0.00165677	0.021714	0.942325
A_33_P3307073	DA455367 CTONG2 Homo sapiens cDNA clone CTONG2028771 5', mRNA sequence [DA455367]	ENSG00000258808.1	Exonic	chr14:51858846-51863853_R	0.00167172	0.0218504	1.09307
A_19_P00812269	lincRNA:chr15:69951596-69988646 forward strand	ENSG00000259641.1	nonExonic	chr15:69884468-69988089_F	0.00170334	0.0222034	0.925366
A_19_P00319318	lincRNA:chr18:53763151-53804714 reverse strand	ENSG00000267712.1, ENSG00000206129.3	Exonic	chr18:53670844-53858493_R	0.00172119	0.0223754	1.0741
A_33_P3682006	non-protein coding RNA 118 [Source:HGNC Symbol;Acc:24155] [ENST00000425189]	ENSG00000225756.1	Exonic	chr9:136519708-136522435_R	0.00173334	0.0224727	0.845779
A_19_P00320242	PREDICTED: Homo sapiens hypothetical LOC100506948 (LOC100506948), miscRNA [XR_110299]	ENSG00000224078.5	Exonic	chr15:25224704-25664609_F	0.00174895	0.0225876	0.886062
A_33_P3816280	Homo sapiens uncharacterized LOC146513 (LOC146513), non-coding RNA [NR_038438]	ENSG00000268532.1	Exonic	chr16:86320033-86326995_F	0.0017516	0.0225876	1.05512
A_19_P00318105	lincRNA:chr18:68003556-68019355 reverse strand	ENSG00000266304.1	nonExonic	chr18:68003165-68004546_R	0.00177521	0.022682	1.06716
A_19_P00322440	Homo sapiens uncharacterized LOC400550 (LOC400550), transcript variant 2, non-coding RNA [NR_036444]	ENSG00000268388.1	nonExonic	chr16:86508135-86542705_R	0.00176892	0.022682	1.08976
A_19_P00806769	lincRNA:chr2:58800921-59349346 forward strand	ENSG00000233723.3	nonExonic	chr2:58654934-59290901_F	0.00177778	0.022682	0.939873
A_19_P00811765	lincRNA:chr2:47547646-47570746 forward strand	ENSG00000236824.1	Exonic	chr2:47558199-47571656_F	0.00176912	0.022682	1.06418
A_33_P3375809	Homo sapiens hCG2028352-like (LOC729970), non-coding RNA [NR_033998]	ENSG00000235501.1	Exonic	chr1:95393122-95428826_F	0.00181021	0.0230346	0.86156
A_19_P00317807	lincRNA:chr9:12758800-12759752 reverse strand	ENSG00000235448.1	nonExonic	chr9:12700100-12814344_R	0.00182223	0.023117	1.08058
A_33_P3796201	Homo sapiens CMT1A duplicated region transcript 7 (non-protein coding) (CDRT7), non-coding RNA [NR_033371]	ENSG00000259944.1, ENSG00000232058.1	Exonic	chr17:14918122-14955593_F	0.00182629	0.023117	0.944136
A_19_P00320218	602721518F1 NIH_MGC_97 Homo sapiens cDNA clone IMAGE:4838333 5', mRNA sequence [BG772076]	ENSG00000233806.2	Exonic	chr2:242823514-243020873_F	0.00184767	0.0233263	1.07609
A_19_P00805812	Q5A5F0_CANAL (Q5A5F0) Possible mitochondrial Complex I, subunit 1, partial (12%) [THC2535688]	ENSG00000261824.2	nonExonic	chr19:28175488-28284848_R	0.00187534	0.0236136	1.06203
A_33_P3883985	Homo sapiens lipase maturation factor 1 (LMF1), transcript variant 4, non-coding RNA [NR_036442]	ENSG00000260807.2	Exonic	chr16:1025761-1031596_R	0.00188028	0.023614	0.675749
A_33_P3340560	N/A	ENSG00000234665.3	nonExonic	chr9:66513488-66553911_R	0.00191152	0.0238816	0.944374
A_33_P3464749	Homo sapiens uncharacterized LOC253044 (LOC253044), non-coding RNA [NR_045123]	ENSG00000259666.1	Exonic	chr15:77934106-77943997_F	0.00190687	0.0238816	0.942347
A_19_P00319534	Homo sapiens Prader-Willi/Angelman syndrome-5 (PAR5), non-coding RNA [NR_022008]	ENSG00000224078.5	nonExonic	chr15:25224704-25664609_F	0.00193134	0.023901	0.912397
A_19_P00331635	lincRNA:chr17:72093980-72101705 reverse strand	ENSG00000266357.1	nonExonic	chr17:72039591-72150351_R	0.00193804	0.023901	1.06951
A_24_P110914	Homo sapiens uncharacterized LOC100190939 (LOC100190939), non-coding RNA [NR_024458]	ENSG00000170919.10	Exonic	chr13:45915480-45965872_F	0.00195283	0.023901	0.878839
A_24_P183664	Homo sapiens TLR4 interactor with leucine-rich repeats (TRIL), mRNA [NM_014817]	ENSG00000176734.3	Exonic	chr7:28992974-28997934_R	0.00194385	0.023901	0.748411
A_32_P200238	Homo sapiens urothelial cancer associated 1 (non-protein coding) (UCA1), non-coding RNA [NR_015379]	ENSG00000214049.5	Exonic	chr19:15939757-15947130_F	0.00195146	0.023901	1.66372
A_33_P3214427	Q7NGQ0_GLOVI (Q7NGQ0) Gll3118 protein, partial (7%) [THC2782479]	ENSG00000233073.1	Exonic	chr7:86413542-86415986_R	0.00194406	0.023901	1.05492
A_33_P3249837	N/A	ENSG00000243701.1	Exonic	chr3:106959539-107045811_F	0.00193818	0.023901	0.926632
A_33_P3483909	chromosome 11 open reading frame 55 [Source:HGNC Symbol;Acc:23262] [ENST00000355500]	ENSG00000196559.2	Exonic	chr11:36290834-36294971_R	0.00194857	0.023901	1.0935
A_24_P307724	Homo sapiens FLJ33360 protein (FLJ33360), non-coding RNA [NR_028351]	ENSG00000250490.1	Exonic	chr5:6310554-6339997_R	0.00196428	0.0239802	0.911033
A_33_P3763412	Homo sapiens cDNA FLJ40109 fis, clone TESTI2007685. [AK097428]	ENSG00000243243.1, ENSG00000237870.2, ENSG00000237813.3	Exonic	chr7:115877983-116139519_R	0.00199306	0.02427	0.946617
A_24_P92680	Homo sapiens cDNA FLJ36021 fis, clone TESTI2016568. [AK093340]	ENSG00000180139.9	Exonic	chr10:90692428-90700368_F	0.00204225	0.0248061	1.05538
A_33_P3287399	Homo sapiens uncharacterized LOC100190940 (LOC100190940), non-coding RNA [NR_024457]	ENSG00000214039.4, ENSG00000261650.1	Exonic	chr12:130509038-130529602_R	0.0020476	0.0248085	1.05371
A_33_P3315819	PREDICTED: Homo sapiens hypothetical LOC728208 (LOC728208), miscRNA [XR_108453]	ENSG00000223991.1	Exonic	chr2:241920932-241925489_R	0.00206829	0.0249962	0.933716
A_33_P3387911	N/A	ENSG00000248550.3	nonExonic	chr14:57279901-57618895_F	0.00207627	0.0250298	1.07754
A_33_P3334718	N/A	ENSG00000232284.3	nonExonic	chr1:68297986-68668670_F	0.00210402	0.0253009	0.942631
A_19_P00320937	Homo sapiens uncharacterized LOC729177 (LOC729177), non-coding RNA [NR_034143]	ENSG00000260455.1	Exonic	chr6:22135186-22147422_R	0.00211585	0.0253796	0.941373
A_19_P00809979	lincRNA:chr16:83951024-83958049 forward strand	ENSG00000260300.1	nonExonic	chr16:83941738-83985058_F	0.0021407	0.0256139	1.37636
A_19_P00803151	PREDICTED: Homo sapiens hypothetical LOC100506119, transcript variant 1 (LOC100506119), miscRNA [XR_108951]	ENSG00000233901.1	Exonic	chr9:132094579-132121817_F	0.00214613	0.0256151	1.12483
A_19_P00320088	BROAD Institute lincRNA (XLOC_l2_011793), lincRNA [TCONS_l2_00023559]	ENSG00000231185.2	Exonic	chr5:141704858-142051566_F	0.00216312	0.025754	0.933109
A_24_P183292	Homo sapiens casein kinase 1, alpha 1 (CSNK1A1), transcript variant 1, mRNA [NM_001025105]	ENSG00000230551.3	Exonic	chr5:148872949-148884233_R	0.00218533	0.0259542	1.10178
A_33_P3773261	Homo sapiens cDNA FLJ39868 fis, clone SPLEN2015415. [AK097187]	ENSG00000261015.1	Exonic	chr6:3025025-3027659_F	0.00222621	0.0263746	1.09347
A_19_P00327850	lincRNA:chr7:109181989-109272589 reverse strand	ENSG00000234273.1	nonExonic	chr7:109162038-109237223_R	0.00223605	0.0264261	0.932853
A_19_P00329574	lincRNA:chr5:1544500-1567142 reverse strand	ENSG00000251532.1	nonExonic	chr5:1544222-1551825_R	0.00224636	0.0264618	1.21591
A_33_P3299225	N/A	ENSG00000248965.1	Exonic	chr5:168420005-168422682_F	0.00225008	0.0264618	1.14053
A_19_P00320998	N/A	ENSG00000235997.2	Exonic	chr2:30569525-30575297_F	0.00228086	0.0266933	0.940784
A_33_P3342797	PREDICTED: Homo sapiens hypothetical LOC401442 (LOC401442), miscRNA [XR_110089]	ENSG00000237647.4	nonExonic	chr8:687651-1087777_F	0.00227809	0.0266933	0.946628
A_33_P3219960	Homo sapiens cDNA clone IMAGE:30378049. [BC090890]	ENSG00000234387.1, ENSG00000227305.1	Exonic	chr7:62854166-62882424_F	0.00229855	0.026835	0.921383
A_19_P00805748	ALU2_HUMAN (P39189) Alu subfamily SB sequence contamination warning entry, partial (6%) [THC2485082]	ENSG00000245768.2	Exonic	chr16:58767816-59142878_F	0.00230933	0.0268956	1.08947
A_33_P3237522	NISC_np01d06.y1 NICHD_HS_Ut1 Homo sapiens cDNA clone IMAGE:5936674 5', mRNA sequence [CB215009]	ENSG00000266983.1	Exonic	chr19:5978414-6020374_F	0.00231751	0.0269257	0.944484
A_19_P00321159	N/A	ENSG00000249201.2	Exonic	chr5:1173256-1178720_R	0.00234218	0.0271467	0.928413
A_33_P3235677	AY465171 POTE14B {Homo sapiens} (exp=-1; wgp=0; cg=0), partial (7%) [THC2775571]	ENSG00000241684.1	nonExonic	chr3:64670585-64997143_F	0.0023696	0.0273328	0.888459
A_33_P3390391	Homo sapiens glioma tumor suppressor candidate region gene 1 (GLTSCR1), mRNA [NM_015711]	ENSG00000268746.1	nonExonic	chr19:48110781-48236355_F	0.00236871	0.0273328	1.09363
A_19_P00319990	PREDICTED: Homo sapiens hypothetical LOC100506948 (LOC100506948), miscRNA [XR_110299]	ENSG00000224078.5	Exonic	chr15:25224704-25664609_F	0.0023857	0.0274526	0.897062
A_19_P00806935	lincRNA:chr7:93587664-93605164 forward strand	ENSG00000236861.2	nonExonic	chr7:93598754-93640425_F	0.002394	0.0274825	0.943846
A_24_P315921	Homo sapiens cDNA FLJ36340 fis, clone THYMU2006468. [AK093659]	ENSG00000182109.3	Exonic	chr1:39987952-40011859_R	0.00241516	0.0276593	0.892498
A_33_P3283061	Homo sapiens cDNA FLJ46249 fis, clone TESTI4021377. [AK128128]	ENSG00000261200.1	Exonic	chr16:33344309-33348279_R	0.00242625	0.0277203	0.930237
A_33_P3307536	Homo sapiens uncharacterized LOC729444 (LOC729444), non-coding RNA [NR_038388]	ENSG00000188424.5	Exonic	chr22:20326328-20350457_F	0.00244395	0.0278565	0.929176
A_19_P00319257	lincRNA:chr18:37442173-37504804 reverse strand	ENSG00000267413.1	nonExonic	chr18:37421138-37504804_R	0.00246397	0.0280135	0.915056
A_33_P3360392	Homo sapiens long intergenic non-protein coding RNA 92 (LINC00092), non-coding RNA [NR_024129]	ENSG00000225194.2	Exonic	chr9:98782014-98790247_R	0.00246938	0.0280135	0.943368
A_19_P00322745	UI-H-FH1-bfk-h-04-0-UI.s1 NCI_CGAP_FH1 Homo sapiens cDNA clone UI-H-FH1-bfk-h-04-0-UI 3', mRNA sequence [BU618747]	ENSG00000232855.1	Exonic	chr21:29816870-30047170_R	0.00251645	0.0284803	1.08288
A_19_P00321443	lincRNA:chr2:21444046-22193831 forward strand	ENSG00000233005.1	Exonic	chr2:21444047-22193831_F	0.00252429	0.028502	1.05723
A_19_P00318121	lincRNA:chr14:92223102-92223962 reverse strand	ENSG00000260711.1	Exonic	chr14:92223103-92226142_R	0.00253538	0.0285229	0.801636
A_33_P3217283	PREDICTED: Homo sapiens hypothetical LOC100505488, transcript variant 1 (LOC100505488), miscRNA [XR_109295]	ENSG00000260381.2	Exonic	chr16:50134250-50155854_R	0.00254166	0.0285229	0.93886
A_33_P3290959	HUMMAC25X {Homo sapiens} (exp=-1; wgp=0; cg=0), partial (12%) [THC2614138]	ENSG00000245067.2	Exonic	chr4:57975928-58071676_F	0.00254393	0.0285229	0.896076
A_19_P00805155	lincRNA:chr3:162922581-162942606 forward strand	ENSG00000241168.1	nonExonic	chr3:162744184-162949937_F	0.00255119	0.0285377	0.933832
A_19_P00801945	Homo sapiens uncharacterized locus LOC441204 (LOC441204), non-coding RNA [NR_015364]	ENSG00000214870.4	Exonic	chr7:26438213-26538594_F	0.00259709	0.0288499	0.845342
A_23_P417415	Homo sapiens acyl-CoA thioesterase 11 (ACOT11), transcript variant 2, mRNA [NM_147161]	ENSG00000240289.1	Exonic	chr1:55074863-55075796_F	0.00258972	0.0288499	1.19582
A_32_P206293	Homo sapiens zinc finger protein 322 (ZNF322), transcript variant 1, mRNA [NM_001242797]	ENSG00000233631.1	Exonic	chr6:26634611-26637008_R	0.00259426	0.0288499	0.844737
A_33_P3772739	Homo sapiens long intergenic non-protein coding RNA 309 (LINC00309), non-coding RNA [NR_033837]	ENSG00000230923.1	Exonic	chr2:64412212-64432619_R	0.00264377	0.0293007	1.04707
A_19_P00317830	lincRNA:chr7:30589832-30591185 forward strand	ENSG00000263683.1	Exonic	chr7:30589833-30591185_F	0.00270753	0.0294643	1.06989
A_19_P00320499	BROAD Institute lincRNA (XLOC_l2_012721), lincRNA [TCONS_l2_00025239]	ENSG00000236673.1	Exonic	chr6:132223103-132241705_F	0.00270463	0.0294643	1.06046
A_19_P00320685	BROAD Institute lincRNA (XLOC_011430), lincRNA [TCONS_00023631]	ENSG00000236914.3	Exonic	chr15:38361682-38365160_R	0.00267005	0.0294643	1.05327
A_19_P00322435	XM_749466 clathrin-coated vesicle protein {Aspergillus fumigatus Af293} (exp=-1; wgp=0; cg=0), partial (10%) [THC2651859]	ENSG00000236780.1	Exonic	chr2:67350489-67442451_R	0.00269424	0.0294643	0.662374
A_19_P00802476	lincRNA:chr6:22145931-22146379 reverse strand	ENSG00000260455.1	nonExonic	chr6:22135186-22147422_R	0.00270013	0.0294643	1.06009
A_24_P339416	Homo sapiens arylsulfatase G (ARSG), mRNA [NM_014960]	ENSG00000267009.1	Exonic	chr17:66409783-66489811_F	0.00269776	0.0294643	0.900178
A_33_P3291600	N/A	ENSG00000259611.1, ENSG00000259199.1	Exonic	chr15:98589896-98836406_R	0.00269711	0.0294643	0.954099
A_33_P3382754	PM0-EN0064-181000-001-f06 EN0064 Homo sapiens cDNA, mRNA sequence [BF846222]	ENSG00000259354.1	Exonic	chr15:45740625-45805965_F	0.00268382	0.0294643	1.05296
A_19_P00321040	DB028315 TESTI2 Homo sapiens cDNA clone TESTI2011177 5', mRNA sequence [DB028315]	ENSG00000224342.1	Exonic	chr2:208038358-208087514_F	0.00274029	0.0297534	1.08002
A_33_P3300332	PREDICTED: Homo sapiens hCG2040054 (LOC644093), miscRNA [XR_132708]	ENSG00000235760.3	Exonic	chr2:47754676-47762338_F	0.00276644	0.0299678	1.11501
A_33_P3681776	Homo sapiens uncharacterized LOC255512 (LOC255512), non-coding RNA [NR_029409]	ENSG00000255153.1	Exonic	chr11:1330999-1331937_F	0.00277249	0.0299678	0.88794
A_19_P00318390	BROAD Institute lincRNA (XLOC_l2_013314), lincRNA [TCONS_l2_00027075]	ENSG00000214870.4	Exonic	chr7:26438213-26538594_F	0.00279881	0.0301844	1.0534
A_19_P00316857	PREDICTED: Homo sapiens hypothetical LOC440993 (LOC440993), miscRNA [XR_110395]	ENSG00000242086.3	Exonic	chr3:195384933-195460422_F	0.00280727	0.030208	0.847647
A_19_P00316453	ALU7_HUMAN (P39194) Alu subfamily SQ sequence contamination warning entry, partial (13%) [THC2491736]	ENSG00000236740.2	Exonic	chr6:53794820-53862465_F	0.00282883	0.0302371	1.16068
A_19_P00316722	lincRNA:chr8:131607559-131667944 reverse strand	ENSG00000253656.1	Exonic	chr8:131607545-131667958_R	0.00282861	0.0302371	0.952977
A_19_P00808387	lincRNA:chr7:26443400-26488075 forward strand	ENSG00000214870.4	nonExonic	chr7:26438213-26538594_F	0.00281781	0.0302371	0.944447
A_19_P00806502	lincRNA:chr16:82167524-82172799 reverse strand	ENSG00000261235.1	nonExonic	chr16:82077941-82173236_R	0.00285369	0.0304352	1.1072
A_33_P3426943	Homo sapiens uncharacterized LOC151484 (LOC151484), non-coding RNA [NR_038238]	ENSG00000232520.1	Exonic	chr2:231751215-231761806_F	0.00286815	0.0305217	0.914733
A_32_P12327	PREDICTED: Homo sapiens hypothetical LOC643783, transcript variant 2 (LOC643783), miscRNA [XR_110056]	ENSG00000248866.1	Exonic	chr4:53525573-53527835_F	0.00287782	0.030557	0.901768
A_33_P3564487	Homo sapiens uncharacterized LOC285878 (LOC285878), non-coding RNA [NR_038994]	ENSG00000224223.1	Exonic	chr7:54624663-54639419_F	0.00288756	0.0305928	0.929621
A_19_P00318096	lincRNA:chr8:90736857-90737871 reverse strand	ENSG00000251136.3	Exonic	chr8:90621638-90769955_R	0.00293193	0.0307916	0.93852
A_19_P00325201	lincRNA:chr3:64852785-64864310 forward strand	ENSG00000241684.1	nonExonic	chr3:64670585-64997143_F	0.00292553	0.0307916	1.30373
A_19_P00813228	lincRNA:chr16:72486599-72764524 reverse strand	ENSG00000261008.2	nonExonic	chr16:72459384-72698908_R	0.00291723	0.0307916	1.04755
A_33_P3306664	N/A	ENSG00000249487.2	nonExonic	chr15:89128802-89148341_R	0.00292732	0.0307916	0.934272
A_24_P416257	Homo sapiens golgi-associated, gamma adaptin ear containing, ARF binding protein 2 (GGA2), mRNA [NM_015044]	ENSG00000260208.1	Exonic	chr16:23474937-23476658_R	0.00298438	0.0312742	0.891321
A_19_P00321345	UI-H-FH1-bfk-h-04-0-UI.s1 NCI_CGAP_FH1 Homo sapiens cDNA clone UI-H-FH1-bfk-h-04-0-UI 3', mRNA sequence [BU618747]	ENSG00000232855.1	Exonic	chr21:29816870-30047170_R	0.00301412	0.0314488	1.10014
A_19_P00323639	lincRNA:chr20:31438639-31447464 reverse strand	ENSG00000260536.1	nonExonic	chr20:31430934-31442063_R	0.00301337	0.0314488	1.06246
A_23_P62446	Homo sapiens heat shock transcription factor, Y linked 2 (HSFY2), transcript variant 2, mRNA [NM_001001877]	ENSG00000251510.1	Exonic	chrY:20653626-20709584_F	0.00304132	0.031664	0.948334
A_19_P00317342	lincRNA:chr3:64679105-64680881 forward strand	ENSG00000241684.1	nonExonic	chr3:64670585-64997143_F	0.00306794	0.0318721	0.826666
A_19_P00321288	lincRNA:chr17:70417969-70419213 reverse strand	ENSG00000227036.2	Exonic	chr17:70319264-70636611_R	0.00308331	0.0319627	0.836094
A_19_P00319184	BROAD Institute lincRNA (XLOC_006560), lincRNA [TCONS_00013224]	ENSG00000234273.1	Exonic	chr7:109162038-109237223_R	0.00312989	0.0319885	1.05416
A_19_P00321671	N/A	ENSG00000251095.2	Exonic	chr4:90472507-90647654_F	0.00312101	0.0319885	1.3578
A_19_P00322479	XM_749466 clathrin-coated vesicle protein {Aspergillus fumigatus Af293} (exp=-1; wgp=0; cg=0), partial (10%) [THC2651859]	ENSG00000236780.1	Exonic	chr2:67350489-67442451_R	0.00313242	0.0319885	0.664377
A_32_P43349	Homo sapiens uncharacterized LOC400456 (LOC400456), non-coding RNA [NR_034095]	ENSG00000248441.2	Exonic	chr15:95819690-95870358_R	0.00311737	0.0319885	0.867536
A_33_P3274472	N/A	ENSG00000225561.1	Exonic	chr1:219086099-219089526_R	0.00310979	0.0319885	1.08099
A_33_P3279276	Homo sapiens glutamate receptor interacting protein 2 (GRIP2), mRNA [NM_001080423]	ENSG00000144596.7	Exonic	chr3:14530619-14583588_R	0.0031128	0.0319885	0.943395
A_33_P3368383	Homo sapiens long intergenic non-protein coding RNA 314 (LINC00314), non-coding RNA [NR_027246]	ENSG00000178457.3	Exonic	chr21:29385682-29395552_F	0.003139	0.0319885	1.04484
A_33_P3740427	Homo sapiens uncharacterized LOC282980 (LOC282980), non-coding RNA [NR_040253]	ENSG00000234962.1	Exonic	chr10:2047667-2056542_R	0.00313811	0.0319885	1.17958
A_19_P00319207	lincRNA:chr18:20364327-20487684 reverse strand	ENSG00000265943.1, ENSG00000266850.1	Exonic	chr18:20279444-20513727_R	0.00322121	0.0324354	0.943058
A_33_P3230995	1Z93_A Chain A, Human Carbonic Anhydrase Iii:structural And Kinetic Study Of Catalysis And Proton Transfer. {Homo sapiens} (exp=-1; wgp=0; cg=0), partial (15%) [THC2627499]	ENSG00000253549.1	Exonic	chr8:86354080-86377144_R	0.00322331	0.0324354	0.920537
A_33_P3329255	Homo sapiens N-deacetylase/N-sulfotransferase (heparan glucosaminyl) 2, mRNA (cDNA clone IMAGE:4665687). [BC018681]	ENSG00000243698.1	Exonic	chr10:75570442-75571556_R	0.00320611	0.0324354	1.1675
A_33_P3342420	N/A	ENSG00000231150.1	nonExonic	chr6:38890805-38920875_R	0.00320734	0.0324354	1.05524
A_33_P3351097	N/A	ENSG00000241098.1	nonExonic	chr3:182164758-182204152_R	0.00320126	0.0324354	1.08435
A_33_P3355055	Homo sapiens ADP-ribosylation-like factor 6 interacting protein 4 (ARL6IP4), transcript variant 3, mRNA [NM_001002251]	ENSG00000256028.2	Exonic	chr12:123459867-123467454_F	0.00322306	0.0324354	0.913478
A_33_P3217009	Homo sapiens uncharacterized LOC154860 (LOC154860), non-coding RNA [NR_036484]	ENSG00000230316.2	Exonic	chr7:121943712-121950131_F	0.0032309	0.032444	1.07936
A_24_P929565	Homo sapiens putative uncharacterized protein UNQ6975/PRO21958 (UNQ6975), non-coding RNA [NR_033831]	ENSG00000205054.2	Exonic	chr2:45392009-45550434_R	0.00324348	0.0325023	0.945646
A_19_P00316914	GB	ENSG00000228044.2, ENSG00000241475.1	Exonic	chr1:234782035-234818922_F	0.00331677	0.0326694	0.940083
A_19_P00317337	PREDICTED: Homo sapiens hypothetical LOC100506047 (LOC100506047), miscRNA [XR_109976]	ENSG00000230587.1	Exonic	chr2:43324884-43329829_R	0.00330059	0.0326694	1.05921
A_19_P00321315	lincRNA:chr8:129057590-129108902 forward strand	ENSG00000249859.2	nonExonic	chr8:128806779-129113499_F	0.00328571	0.0326694	0.930477
A_23_P161439	Homo sapiens chromosome 10 open reading frame 116 (C10orf116), mRNA [NM_006829]	ENSG00000151303.10	Exonic	chr10:88728247-88784489_F	0.00328861	0.0326694	0.864198
A_23_P45592	Homo sapiens testis-specific transcript, Y-linked 8 (non-protein coding) (TTTY8), non-coding RNA [NR_001533]	ENSG00000183385.5	Exonic	chrY:9528709-9531566_F	0.0033185	0.0326694	0.919242
A_24_P170395	N/A	ENSG00000235703.1	nonExonic	chrX:149106846-149392815_F	0.0033062	0.0326694	1.06352
A_33_P3257392	BX092644 Soares_NFL_T_GBC_S1 Homo sapiens cDNA clone IMAGp998O144505 ; IMAGE:1841893, mRNA sequence [BX092644]	ENSG00000233945.1	Exonic	chr10:85432162-85435195_R	0.00332128	0.0326694	1.06125
A_33_P3403232	AF289022 formiminotransferase cyclodeaminase form C {Homo sapiens} (exp=-1; wgp=0; cg=0), partial (4%) [THC2674778]	ENSG00000237338.1	Exonic	chr21:47571528-47572561_F	0.00331838	0.0326694	0.945811
A_33_P3606685	Homo sapiens uncharacterized LOC283403 (LOC283403), mRNA [NM_001242696]	ENSG00000257137.1	Exonic	chr12:52599368-52604639_R	0.0032715	0.0326694	1.06653
A_19_P00805950	BROAD Institute lincRNA (XLOC_l2_001196), lincRNA [TCONS_l2_00001622]	ENSG00000203739.3	Exonic	chr1:173386932-173430501_R	0.0033305	0.0326933	0.897653
A_33_P3361352	N/A	ENSG00000228340.1	nonExonic	chr20:58662895-59102516_F	0.00338973	0.033207	0.957292
A_19_P00322780	lincRNA:chr15:69884551-69988069 forward strand	ENSG00000259641.1	Exonic	chr15:69884468-69988089_F	0.00341522	0.0333887	1.09712
A_33_P3264974	Homo sapiens cDNA FLJ45721 fis, clone HCASM2007773. [AK127623]	ENSG00000205830.1	Exonic	chr4:27209127-27220026_R	0.0034307	0.0334719	1.06552
A_23_P68868	Homo sapiens taurine upregulated 1 (non-protein coding) (TUG1), non-coding RNA [NR_002323]	ENSG00000253352.4	Exonic	chr22:31366663-31375381_F	0.00343931	0.033488	0.933515
A_33_P3281651	N/A	ENSG00000259083.1	Exonic	chr14:39644089-39645084_R	0.00345293	0.0335527	1.05822
A_19_P00321097	BX424349 Homo sapiens FETAL LIVER Homo sapiens cDNA clone CS0DM012YG18 5-PRIME, mRNA sequence [BX424349]	ENSG00000233714.1	Exonic	chr2:23570525-23574735_F	0.00347356	0.0336851	0.896447
A_19_P00321502	lincRNA:chr18:39093651-39100641 reverse strand	ENSG00000267313.2	Exonic	chr18:39047395-39212149_R	0.00349013	0.0337099	1.05243
A_33_P3299791	XM_749466 clathrin-coated vesicle protein {Aspergillus fumigatus Af293} (exp=-1; wgp=0; cg=0), partial (10%) [THC2651859]	ENSG00000236780.1	Exonic	chr2:67350489-67442451_R	0.00348987	0.0337099	0.678734
A_19_P00315633	N/A	ENSG00000243004.1	Exonic	chr7:19958604-20180076_R	0.0035134	0.0338223	1.15106
A_33_P3383054	Homo sapiens cDNA FLJ30593 fis, clone BRAWH2008790. [AK055155]	ENSG00000224810.1	Exonic	chr1:182031812-182038388_R	0.00351583	0.0338223	1.08138
A_19_P00322357	BROAD Institute lincRNA (XLOC_012335), lincRNA [TCONS_00025131]	ENSG00000262188.1	Exonic	chr17:77893156-77899261_F	0.0035581	0.0341275	1.0489
A_19_P00802387	lincRNA:chr2:19227569-19279969 reverse strand	ENSG00000236204.1	nonExonic	chr2:19167729-19546509_R	0.00357122	0.0341275	0.934313
A_33_P3258772	PREDICTED: Homo sapiens hypothetical LOC100506816 (LOC100506816), miscRNA [XR_108400]	ENSG00000229941.1	Exonic	chr2:178563157-178588017_F	0.00356493	0.0341275	1.10395
A_33_P3365553	Homo sapiens uncharacterized LOC389634 (LOC389634), non-coding RNA [NR_024420]	ENSG00000226091.3	Exonic	chr12:8448582-8549399_R	0.00357593	0.0341275	1.07909
A_19_P00316552	lincRNA:chr2:111992304-111994467 reverse strand	ENSG00000172965.7	nonExonic	chr2:111965353-112252677_R	0.00359906	0.0342124	1.13445
A_33_P3562810	PREDICTED: Homo sapiens hypothetical LOC286149 (LOC286149), miscRNA [XR_132545]	ENSG00000245080.3	Exonic	chr8:96079036-96085410_R	0.00359311	0.0342124	1.07179
A_19_P00318957	lincRNA:chr4:16974897-17075526 reverse strand	ENSG00000249998.1	Exonic	chr4:16974898-17075526_R	0.00361727	0.0342613	0.952875
A_33_P3441031	Homo sapiens cDNA clone IMAGE:5267655. [BC038732]	ENSG00000256128.1	nonExonic	chr12:127214333-127256957_R	0.00361845	0.0342613	0.889725
A_33_P3885084	Homo sapiens cDNA FLJ32755 fis, clone TESTI2001725. [AK057317]	ENSG00000265125.1	Exonic	chr17:31892783-31951141_F	0.00362844	0.0342884	1.06636
A_33_P3370612	N/A	ENSG00000242300.1	nonExonic	chrY:23557034-23563448_R	0.00364336	0.0343619	0.943354
A_19_P00321398	BROAD Institute lincRNA (XLOC_006757), lincRNA [TCONS_00014662]	ENSG00000254086.1	Exonic	chr8:29722160-29729177_F	0.00371364	0.0348199	0.948325
A_19_P00321839	BROAD Institute lincRNA (XLOC_014200), lincRNA [TCONS_00029403]	ENSG00000226169.1	Exonic	chr22:28112468-28117665_F	0.00371245	0.0348199	1.06955
A_24_P280983	Homo sapiens HOXA11 antisense RNA 1 (non-protein coding) (HOXA11-AS1), antisense RNA [NR_002795]	ENSG00000240990.5	Exonic	chr7:27224137-27228912_F	0.00371283	0.0348199	1.11093
A_33_P3389678	Homo sapiens signal peptide peptidase-like 2B (SPPL2B), transcript variant 3, mRNA [NM_001077238]	ENSG00000005206.11	Exonic	chr19:2328617-2355099_F	0.00376224	0.0351475	0.918994
A_33_P3762913	Homo sapiens uncharacterized LOC100216546 (LOC100216546), non-coding RNA [NR_039981]	ENSG00000228393.3	nonExonic	chr7:104590762-104653491_R	0.00376319	0.0351475	0.875172
A_19_P00808883	Q7Z2X8_HUMAN (Q7Z2X8) ZNF480 protein (Fragment), partial (28%) [THC2653958]	ENSG00000269051.1	nonExonic	chr19:53700364-53714268_F	0.00378305	0.0352644	0.897414
A_33_P3254761	N/A	ENSG00000253764.1	nonExonic	chr8:1920736-1922803_R	0.00380349	0.0353864	0.947204
A_33_P3738799	Homo sapiens uncharacterized LOC340074 (LOC340074), non-coding RNA [NR_027127]	ENSG00000251045.1	Exonic	chr5:134984273-134989624_R	0.00381813	0.0354541	0.93384
A_19_P00317810	lincRNA:chr15:77861311-77865078 forward strand	ENSG00000259420.1	Exonic	chr15:77861312-77901023_F	0.00383143	0.035509	0.890188
A_19_P00807215	lincRNA:chr11:22897999-23028349 forward strand	ENSG00000246225.2	nonExonic	chr11:22850926-22966939_F	0.00385825	0.0356416	1.05403
A_33_P3286011	Q4KHJ1_PSEF5 (Q4KHJ1) Glycerol-3-phosphate acyltransferase, partial (3%) [THC2631504]	ENSG00000225975.2	Exonic	chr19:37176342-37178351_R	0.00387538	0.0356416	1.06185
A_33_P3353372	Q94CS5_ORYSA (Q94CS5) Heavy-metal-associated domain-containing protein-like, partial (6%) [THC2700154]	ENSG00000225666.1	Exonic	chr7:156461646-156469257_R	0.00386553	0.0356416	1.06338
A_33_P3365506	N/A	ENSG00000250597.1	Exonic	chr4:34659228-34671054_F	0.00386857	0.0356416	0.94995
A_33_P3286121	Homo sapiens uncharacterized protein LOC730159 (LOC730159), mRNA [NM_001195190]	ENSG00000232113.1	Exonic	chr1:173604912-173606273_F	0.00390759	0.0358693	1.09077
A_19_P00318904	PREDICTED: Homo sapiens hypothetical LOC100507525 (LOC100507525), miscRNA [XR_108784]	ENSG00000229153.1	nonExonic	chr7:143104906-143220542_F	0.00398531	0.0364177	1.06266
A_19_P00810213	lincRNA:chr5:8437875-8473025 reverse strand	ENSG00000245729.1, ENSG00000249159.1	nonExonic	chr5:8333596-8457677_R	0.00399297	0.0364177	0.934033
A_33_P3259153	Homo sapiens placenta-specific 2 (non-protein coding) (PLAC2), non-coding RNA [NR_027064]	ENSG00000223573.2	Exonic	chr19:5558178-5568045_R	0.00399762	0.0364177	1.09473
A_33_P3336562	N/A	ENSG00000233081.1	Exonic	chr9:94188520-94189426_F	0.00398288	0.0364177	0.938633
A_33_P3439919	DA569006 HEMBA1 Homo sapiens cDNA clone HEMBA1001979 5', mRNA sequence [DA569006]	ENSG00000254028.1	Exonic	chr8:135844990-135846725_F	0.0040268	0.0366142	1.05693
A_19_P00323637	lincRNA:chr5:92804819-92816519 reverse strand	ENSG00000237187.3	nonExonic	chr5:92746995-92921354_R	0.0040571	0.0367507	1.06474
A_19_P00808519	lincRNA:chr8:107055124-107072278 reverse strand	ENSG00000251003.2	nonExonic	chr8:106792474-107072752_R	0.00405176	0.0367507	1.12776
A_23_P251268	Homo sapiens ghrelin opposite strand RNA 2 (non-protein coding) (GHRLOS2), non-coding RNA [NR_026829]	ENSG00000231177.4	Exonic	chr3:10326103-10327430_F	0.00407919	0.0368173	0.950675
A_23_P60130	Homo sapiens mal, T-cell differentiation protein 2 (gene/pseudogene) (MAL2), mRNA [NM_052886]	ENSG00000147676.9	Exonic	chr8:120177273-120257913_F	0.00407976	0.0368173	1.20279
A_19_P00320294	lincRNA:chr22:27066108-27066654 reverse strand	ENSG00000206028.1	nonExonic	chr22:27063656-27068617_R	0.00414041	0.0372947	0.898148
A_33_P3406370	KB-EST0005989 BPS7 Homo sapiens cDNA, mRNA sequence [DT220905]	ENSG00000251033.1	Exonic	chr5:26711660-26750106_R	0.00415137	0.0373235	1.05305
A_33_P3403658	Homo sapiens mRNA; cDNA DKFZp686E13230 (from clone DKFZp686E13230). [CR749422]	ENSG00000259488.1	Exonic	chr15:48604550-48624053_R	0.00416185	0.037348	0.93131
A_33_P3393543	PREDICTED: Homo sapiens hypothetical LOC400692 (LOC400692), miscRNA [XR_109520]	ENSG00000180458.2	Exonic	chr19:38036372-38040073_R	0.00417818	0.0374247	1.0748
A_33_P3294031	Homo sapiens KCNQ1 opposite strand/antisense transcript 1 (non-protein coding) (KCNQ1OT1), non-coding RNA [NR_002728]	ENSG00000269821.1	Exonic	chr11:2629558-2721224_R	0.00418892	0.0374511	0.875235
A_33_P3222384	N/A	ENSG00000257700.1	Exonic	chr12:53086389-53090572_F	0.00423231	0.0376989	0.912692
A_33_P3352004	N/A	ENSG00000083622.8	Exonic	chr7:117244845-117287469_R	0.00422804	0.0376989	1.06941
A_33_P3270332	Homo sapiens uncharacterized LOC100287792 (LOC100287792), non-coding RNA [NR_040021]	ENSG00000204117.1	Exonic	chr20:36305312-36311636_F	0.00425622	0.0378418	0.932392
A_23_P37870	Homo sapiens STIP1 homology and U-box containing protein 1, E3 ubiquitin protein ligase (STUB1), mRNA [NM_005861]	ENSG00000261004.2, ENSG00000260964.1	Exonic	chr16:731671-732870_F	0.00430416	0.0379176	0.930734
A_24_P289795	Homo sapiens skin-specific protein (xp33) mRNA, partial cds. [AF005082]	ENSG00000176075.6	Exonic	chr1:152627953-152629280_F	0.00429071	0.0379176	0.811047
A_33_P3289825	Homo sapiens cDNA FLJ43686 fis, clone TBAES2001751. [AK125674]	ENSG00000233806.2	nonExonic	chr2:242823514-243020873_F	0.00427505	0.0379176	1.06844
A_33_P3305998	OOEP antisense RNA 1 (non-protein coding) [Source:HGNC Symbol;Acc:39192] [ENST00000445350]	ENSG00000231332.1	Exonic	chr6:74079427-74080628_F	0.0043022	0.0379176	1.05168
A_33_P3339446	N/A	ENSG00000233304.1	nonExonic	chr1:4000673-4015322_F	0.00428679	0.0379176	0.94462
A_19_P00322400	lincRNA:chr11:86624442-86624859 reverse strand	ENSG00000255471.1	nonExonic	chr11:86603256-86636079_R	0.00432441	0.0380233	0.930859
A_19_P00808117	lincRNA:chr6:113682343-113682601 reverse strand	ENSG00000223811.1	nonExonic	chr6:113678205-113689146_R	0.00433196	0.0380233	0.942071
A_19_P00316183	BROAD Institute lincRNA (XLOC_l2_008434), lincRNA [TCONS_l2_00016082]	ENSG00000235770.1	Exonic	chr2:216476286-216708445_R	0.00439891	0.0384704	1.05069
A_24_P917759	N/A	ENSG00000260510.1	Exonic	chr16:20754985-20777942_R	0.00439652	0.0384704	1.08915
A_32_P890614	Homo sapiens uncharacterized LOC100268168 (LOC100268168), transcript variant 1, non-coding RNA [NR_026682]	ENSG00000204758.3	Exonic	chr5:172381789-172386395_R	0.00441672	0.0385561	0.932405
A_33_P3792370	Homo sapiens uncharacterized LOC285375 (LOC285375), non-coding RNA [NR_027103]	ENSG00000224514.1	Exonic	chr3:13692196-13788132_F	0.00443679	0.0386611	1.05711
A_19_P00322653	Homo sapiens uncharacterized LOC729177 (LOC729177), non-coding RNA [NR_034143]	ENSG00000260455.1	Exonic	chr6:22135186-22147422_R	0.00457418	0.039718	0.920517
A_33_P3440240	Homo sapiens uncharacterized LOC401177 (LOC401177), non-coding RNA [NR_033975]	ENSG00000250822.1	Exonic	chr5:17379015-17387419_R	0.00457458	0.039718	0.955484
A_19_P00807822	lincRNA:chr12:122232742-122237911 reverse strand	ENSG00000256392.1, ENSG00000212694.4	nonExonic	chr12:122217514-122241812_R	0.00463449	0.0401656	0.930171
A_19_P00316625	Homo sapiens MAGI2 antisense RNA 3 (non-protein coding) (MAGI2-AS3), transcript variant 4, non-coding RNA [NR_038346]	ENSG00000234456.2	Exonic	chr7:79082198-79100524_F	0.00464292	0.0401663	0.894079
A_19_P00317403	lincRNA:chrX:53123422-53152999 forward strand	ENSG00000232593.1	nonExonic	chrX:53123339-53171889_F	0.00466624	0.0402955	0.915563
A_19_P00316341	PREDICTED: Homo sapiens hypothetical LOC100506860, transcript variant 1 (LOC100506860), miscRNA [XR_108813]	ENSG00000233559.1	nonExonic	chr7:130538479-130613408_F	0.00471296	0.0406261	1.11833
A_19_P00317781	lincRNA:chr18:53754467-53777055 reverse strand	ENSG00000267712.1, ENSG00000206129.3	Exonic	chr18:53670844-53858493_R	0.00479482	0.0411864	0.93793
A_33_P3278330	Homo sapiens FLJ16124 protein, mRNA (cDNA clone MGC:43245 IMAGE:5264239), complete cds. [BC033059]	ENSG00000204929.6	Exonic	chr2:65663864-66126649_F	0.00480374	0.0411864	1.05027
A_33_P3293598	Homo sapiens long intergenic non-protein coding RNA 410 (LINC00410), non-coding RNA [NR_027039]	ENSG00000231674.1	Exonic	chr13:91543208-91578851_R	0.00481221	0.0411864	1.05087
A_33_P3339725	Q9BVX4_HUMAN (Q9BVX4) MGC5566 protein, partial (23%) [THC2680667]	ENSG00000267057.1	Exonic	chr18:53709366-53763550_F	0.00480537	0.0411864	1.08734
A_19_P00811260	lincRNA:chr3:109523626-109529708 forward strand	ENSG00000242029.1	Exonic	chr3:109366954-109529708_F	0.00483934	0.041345	0.898217
A_33_P3229809	Homo sapiens uncharacterized LOC401082 (FLJ25363), mRNA [NM_001145553]	ENSG00000228980.3	Exonic	chr3:109128837-109214014_F	0.0048787	0.0414761	0.928797
A_33_P3263503	PREDICTED: Homo sapiens HLA complex group 8 (HCG8), miscRNA [XR_132908]	ENSG00000204623.4	nonExonic	chr6:29968788-30029417_R	0.00487865	0.0414761	1.07054
A_33_P3556116	Homo sapiens mRNA full length insert cDNA clone EUROIMAGE 35394. [AL109682]	ENSG00000260619.1	Exonic	chr15:81283145-81285599_R	0.00488055	0.0414761	0.959871
A_32_P935906	Homo sapiens chromosome 8 open reading frame 77 (C8orf77), non-coding RNA [NR_026974]	ENSG00000255559.1	Exonic	chr8:146228197-146231432_F	0.00492914	0.0417875	1.04973
A_33_P3437273	Homo sapiens hypothetical protein MGC15705, mRNA (cDNA clone MGC:15705 IMAGE:3352097), complete cds. [BC007304]	ENSG00000228839.1	nonExonic	chr22:31688485-31734007_F	0.00493457	0.0417875	1.08299
A_19_P00332445	lincRNA:chr11:94624327-94634602 reverse strand	ENSG00000256469.1	nonExonic	chr11:94607217-94658686_R	0.00495335	0.0418728	0.93658
A_33_P3388536	Homo sapiens uncharacterized LOC728752 (LOC728752), non-coding RNA [NR_036504]	ENSG00000267309.1	Exonic	chr19:36980551-36981942_F	0.00496398	0.041889	0.937741
A_33_P3419945	Homo sapiens cDNA FLJ27214 fis, clone SYN03752. [AK130724]	ENSG00000260269.1	nonExonic	chr15:75819491-75893546_R	0.00498576	0.0419992	1.10617
A_33_P3238295	Homo sapiens family with sequence similarity 66, member C (FAM66C), non-coding RNA [NR_026788]	ENSG00000226711.2	Exonic	chr12:8332805-8368747_F	0.00503539	0.0423431	0.914387
A_33_P3334092	Homo sapiens cDNA FLJ39598 fis, clone SKNSH2002866. [AK096917]	ENSG00000184068.2	Exonic	chr22:42227219-42230669_R	0.00504856	0.0423797	0.913861
A_19_P00808058	lincRNA:chr6:96958729-96967504 reverse strand	ENSG00000233797.1	nonExonic	chr6:96806250-96969545_R	0.00508694	0.0426275	1.05323
A_19_P00318226	lincRNA:chr10:79998011-80434724 forward strand	ENSG00000230417.5	Exonic	chr10:80008497-80434724_F	0.00512701	0.0428886	0.933547
A_19_P00807700	lincRNA:chr1:24094113-24100338 reverse strand	ENSG00000236810.1	nonExonic	chr1:24086872-24104777_R	0.00515736	0.0430675	0.955627
A_33_P3284711	Homo sapiens FBXL19 antisense RNA 1 (non-protein coding) (FBXL19-AS1), non-coding RNA [NR_024348]	ENSG00000260852.1	Exonic	chr16:30930640-30934590_R	0.00517219	0.0431165	1.04953
A_19_P00801508	lincRNA:chr4:129332975-129481400 forward strand	ENSG00000251432.2	nonExonic	chr4:129213906-129440549_F	0.00521035	0.0433595	0.957539
A_19_P00329521	lincRNA:chr12:117562392-117569365 forward strand	ENSG00000258285.1	nonExonic	chr12:117537286-117579896_F	0.00525357	0.0436436	1.05276
A_33_P3325758	PREDICTED: Homo sapiens sphingomyelin phosphodiesterase 5 (SMPD5), mRNA [XM_001714032]	ENSG00000204791.4	Exonic	chr8:145104030-145106423_F	0.00528998	0.0438703	1.0547
A_19_P00319578	BROAD Institute lincRNA (XLOC_l2_010723), lincRNA [TCONS_l2_00021618]	ENSG00000251442.1	Exonic	chr4:79567057-79603853_F	0.00532326	0.0440704	0.943986
A_19_P00800112	lincRNA:chr14:101434059-101436282 forward strand	ENSG00000232018.3	Exonic	chr14:101426846-101452987_F	0.00534455	0.0440948	0.937356
A_24_P15391	Homo sapiens forkhead box I3 (FOXI3), mRNA [NM_001135649]	ENSG00000214336.3	Exonic	chr2:88747726-88752131_R	0.00533804	0.0440948	1.06663
A_19_P00319862	lincRNA:chr14:101296681-101298460 forward strand	ENSG00000214548.8	Exonic	chr14:101245747-101327368_F	0.00536687	0.0442031	0.75431
A_33_P3229147	N/A	ENSG00000254563.1	Exonic	chr11:78460295-78467525_F	0.00539366	0.0443479	0.954564
A_33_P3355659	Homo sapiens SKI family transcriptional corepressor 1 (SKOR1), mRNA [NM_001031807]	ENSG00000259410.1	Exonic	chr15:68125063-68166204_F	0.00543653	0.0446241	0.931329
A_33_P3220020	Homo sapiens golgin A2 pseudogene (LOC440518), non-coding RNA [NR_033899]	ENSG00000268823.1	nonExonic	chr19:22786071-22791303_F	0.00547296	0.0446943	0.782633
A_33_P3225397	Q93YZ4_ARATH (Q93YZ4) At2g46910/F14M4.26, partial (3%) [THC2672256]	ENSG00000248576.1	Exonic	chr12:54556923-54562379_F	0.00546944	0.0446943	0.929539
A_33_P3773168	Homo sapiens uncharacterized LOC285768 (LOC285768), non-coding RNA [NR_027115]	ENSG00000229796.1	nonExonic	chr6:958563-962511_R	0.00546771	0.0446943	0.947606
A_19_P00319369	Homo sapiens uncharacterized LOC285401 (LOC285401), non-coding RNA [NR_027104]	ENSG00000244342.1	Exonic	chr3:62936105-63110738_F	0.00551628	0.0448957	0.91094
A_33_P3278764	Homo sapiens cDNA clone IMAGE:4827624. [BC031959]	ENSG00000255428.1	Exonic	chr11:111284967-111288911_R	0.00551067	0.0448957	1.13019
A_19_P00808803	lincRNA:chr1:108867152-108884252 forward strand	ENSG00000188740.7	nonExonic	chr1:108876283-108918572_F	0.00554168	0.0449502	1.06892
A_33_P3370434	N/A	ENSG00000250889.2	Exonic	chr5:74343544-74348668_R	0.00553481	0.0449502	1.04935
A_33_P3340808	Homo sapiens cDNA FLJ39812 fis, clone SPLEN2009733. [AK097131]	ENSG00000261924.1	Exonic	chr17:78940039-78945013_R	0.005554	0.0449743	1.07489
A_32_P23125	Homo sapiens long intergenic non-protein coding RNA 261 (LINC00261), non-coding RNA [NR_001558]	ENSG00000243467.1, ENSG00000259974.1	Exonic	chr20:22528309-22559280_R	0.00560121	0.0452804	1.11535
A_33_P3404316	Homo sapiens mir-100-let-7a-2 cluster host gene (non-protein coding) (MIR100HG), non-coding RNA [NR_024430]	ENSG00000255248.2	Exonic	chr11:121899063-121987031_R	0.00564021	0.0455192	0.776777
A_19_P00321617	PREDICTED: Homo sapiens hypothetical LOC100505562 (LOC100505562), miscRNA [XR_109022]	ENSG00000229656.2	Exonic	chr10:33247773-33371030_F	0.00572011	0.0460867	1.08965
A_32_P204795	Homo sapiens uncharacterized LOC100128252 (LOC100128252), transcript variant 2, non-coding RNA [NR_036522]	ENSG00000166770.6	Exonic	chr19:56988619-57012035_F	0.00573008	0.0460898	0.891374
A_32_P110655	Homo sapiens uncharacterized LOC100129515 (LOC100129515), non-coding RNA [NR_033941]	ENSG00000224107.1	Exonic	chrX:134252881-134254454_R	0.00574622	0.0461424	0.90802
A_19_P00322754	Homo sapiens small nucleolar RNA host gene 5 (non-protein coding) (SNHG5), non-coding RNA [NR_003038]	ENSG00000203875.5	Exonic	chr6:86370710-86388451_R	0.00576418	0.0462095	0.908912
A_33_P3232677	full-length cDNA clone CS0DI007YM23 of Placenta Cot 25-normalized of Homo sapiens (human) [CR605662]	ENSG00000230471.1	Exonic	chr22:16373081-16377055_F	0.00589997	0.047141	1.08137
A_33_P3239765	Homo sapiens cDNA FLJ42830 fis, clone BRCAN2017905. [AK124820]	ENSG00000206028.1	Exonic	chr22:27063656-27068617_R	0.00589775	0.047141	0.947829
A_33_P3261463	Homo sapiens mRNA; cDNA DKFZp761G0122 (from clone DKFZp761G0122). [AL713743]	ENSG00000177133.5	nonExonic	chr1:2976179-2985001_R	0.0059457	0.0474276	0.946727
A_33_P3236412	Homo sapiens ANKRD62P1-PARP4P3 readthrough (non-protein coding) (ANKRD62P1-PARP4P3), non-coding RNA [NR_040115]	ENSG00000189295.8	Exonic	chr22:17134956-17175538_R	0.00600013	0.0477825	0.941082
A_19_P00805263	NISC_gc07h01.y1 NCI_CGAP_Co17 Homo sapiens cDNA clone IMAGE:3218160 5', mRNA sequence [CB044991]	ENSG00000230838.1	Exonic	chr2:216582766-216584147_F	0.00602713	0.0479182	1.21521
A_19_P00319881	lincRNA:chr5:159203779-159298391 reverse strand	ENSG00000253311.1	Exonic	chr5:159203779-159298391_R	0.00605519	0.0480618	1.06791
A_23_P353035	Homo sapiens insulin-like growth factor binding protein 7 (IGFBP7), mRNA [NM_001553]	ENSG00000250610.1	Exonic	chr4:57896939-57931769_R	0.00606889	0.0480774	0.801603
A_33_P3728698	Homo sapiens cDNA FLJ45248 fis, clone BRHIP2006819. [AK127183]	ENSG00000253669.3	Exonic	chr8:103817745-103822199_F	0.00607714	0.0480774	1.11472
A_23_P336060	non-protein coding RNA 269 [Source:HGNC Symbol;Acc:26586] [ENST00000399711]	ENSG00000215162.1	Exonic	chrX:68399400-68429767_F	0.00611597	0.048232	1.10759
A_32_P170397	HCG1998685 [Source:UniProtKB/TrEMBL;Acc:Q8TCB4] [ENST00000309874]	ENSG00000174171.3	Exonic	chr15:42184991-42189585_F	0.00611851	0.048232	0.734048
A_32_P37495	PREDICTED: Homo sapiens hypothetical LOC100506700 (LOC100506700), miscRNA [XR_110229]	ENSG00000258675.1	Exonic	chr14:81908331-81916501_R	0.00612677	0.048232	0.945152
A_19_P00315905	BROAD Institute lincRNA (XLOC_004951), lincRNA [TCONS_00009749]	ENSG00000251027.1	Exonic	chr5:106150898-106346715_R	0.00619466	0.0486868	1.12904
A_19_P00812782	lincRNA:chr7:93595929-93596393 reverse strand	ENSG00000241247.1	nonExonic	chr7:93594722-93597702_R	0.00626955	0.049195	0.92455
A_19_P00318915	PG12A_MOUSE (Q9EPR2) Group XIIA secretory phospholipase A2 precursor (Phosphatidylcholine 2-acylhydrolase GXII) (GXII sPLA2) , partial (8%) [THC2540052]	ENSG00000249859.2	Exonic	chr8:128806779-129113499_F	0.00629512	0.049235	1.07066
A_19_P00329308	lincRNA:chr6:44006347-44033347 reverse strand	ENSG00000237686.1	nonExonic	chr6:43963460-44042389_R	0.0062926	0.049235	1.06762
A_19_P00320387	BROAD Institute lincRNA (XLOC_l2_013972), lincRNA [TCONS_l2_00026856]	ENSG00000243220.1, ENSG00000231210.2	Exonic	chr7:116203648-116254874_R	0.00633934	0.0494201	1.06512
A_19_P00322208	lincRNA:chr16:72557192-72698869 reverse strand	ENSG00000261008.2	Exonic	chr16:72459384-72698908_R	0.0063311	0.0494201	1.10325
